# Supplementary material for: Optimizing and benchmarking de novo transcriptome sequencing: from library preparation to assembly evaluation
Source: BMC Genomics. 2015 Nov 18;16:977. doi: 10.1186/s12864-015-2007-1 (PMC4652379; doi:10.1186/s12864-015-2007-1)
Supplement: Additional file 5: Table S2. — Components of the 233 CVGs. (XLSX 132 kb) [file 12864_2015_2007_MOESM5_ESM.xlsx]

## Sheet: Sheet1
Additional file 5: Table S2. Components of the 233 CVGs
Species with a asterisk were selected for the CEGMA CVG set.
CVG (ChorNOG ID)	HGNC symbol	*Human peptide ID	*Platypus peptide ID	*Chicken peptide ID	*Xenopus peptide ID	*Stickleback peptide ID	*Zebrafish peptide ID	*Elephant shark peptide ID	*Sea lamprey peptide ID	Gorilla gorilla peptide ID	Nomascus leucogenys peptide ID	Callithrix jacchus peptide ID	Mus musculus peptide ID	Ictidomys tridecemlineatus peptide ID	Canis lupus familiaris peptide ID	Ailuropoda melanoleuca peptide ID	Mustela putorius furo peptide ID	Tursiops truncatus peptide ID	Myotis lucifugus peptide ID	Pteropus vampyrus peptide ID	Otolemur garnettii peptide ID	Loxodonta africana peptide ID	Monodelphis domestica peptide ID	Sarcophilus harrisii peptide ID	Taeniopygia guttata peptide ID	Pelodiscus sinensis peptide ID	Latimeria chalumnae peptide ID	Gadus morhua peptide ID	Xiphophorus maculatus peptide ID	Oreochromis niloticus peptide ID	Concordant CEG (KOG ID)	Concordant vertebrate BUSCOs
chorNOG00034	NPRL2	ENSP00000232501	ENSOANP00000016520	ENSGALP00000003325	ENSXETP00000000149	ENSGACP00000001666	ENSDARP00000077473	SINCAMP00000020182	ENSPMAP00000001906	ENSGGOP00000006964	ENSNLEP00000008544	ENSCJAP00000009498	ENSMUSP00000010201	ENSSTOP00000014523	ENSCAFP00000015575	ENSAMEP00000012261	ENSMPUP00000012952	ENSTTRP00000006521	ENSMLUP00000002284	ENSPVAP00000016155	ENSOGAP00000011237	ENSLAFP00000001599	ENSMODP00000015147	ENSSHAP00000022161	ENSTGUP00000004815	ENSPSIP00000007347	ENSLACP00000018035	ENSGMOP00000017216	ENSXMAP00000016970	ENSONIP00000004997		BUSCOvEOG7GXH1V
chorNOG00035	ZNF622	ENSP00000310042	ENSOANP00000014555	ENSGALP00000036335	ENSXETP00000016429	ENSGACP00000023789	ENSDARP00000014151	SINCAMP00000013138	ENSPMAP00000000002	ENSGGOP00000018732	ENSNLEP00000014439	ENSCJAP00000022146	ENSMUSP00000059678	ENSSTOP00000000566	ENSCAFP00000028183	ENSAMEP00000016218	ENSMPUP00000011020	ENSTTRP00000008201	ENSMLUP00000006473	ENSPVAP00000005835	ENSOGAP00000013289	ENSLAFP00000018842	ENSMODP00000004232	ENSSHAP00000004925	ENSTGUP00000007605	ENSPSIP00000019245	ENSLACP00000013571	ENSGMOP00000019548	ENSXMAP00000006844	ENSONIP00000015631	KOG2785	BUSCOvEOG7VT7B9
chorNOG00123	ACAT1	ENSP00000265838	ENSOANP00000016568	ENSGALP00000027665	ENSXETP00000031684	ENSGACP00000026664	ENSDARP00000067447	SINCAMP00000002236	ENSPMAP00000000144	ENSGGOP00000023447	ENSNLEP00000008812	ENSCJAP00000018624	ENSMUSP00000034547	ENSSTOP00000003916	ENSCAFP00000035863	ENSAMEP00000017716	ENSMPUP00000005986	ENSTTRP00000011402	ENSMLUP00000010118	ENSPVAP00000015471	ENSOGAP00000015448	ENSLAFP00000027152	ENSMODP00000018312	ENSSHAP00000013889	ENSTGUP00000013018	ENSPSIP00000009868	ENSLACP00000002727	ENSGMOP00000015594	ENSXMAP00000013998	ENSONIP00000020019	KOG1390	BUSCOvEOG7PG7DZ
chorNOG00146	RFC1	ENSP00000371321	ENSOANP00000016389	ENSGALP00000028931	ENSXETP00000028160	ENSGACP00000021309	ENSDARP00000113369	SINCAMP00000002854	ENSPMAP00000008609	ENSGGOP00000020543	ENSNLEP00000020760	ENSCJAP00000049929	ENSMUSP00000031092	ENSSTOP00000006348	ENSCAFP00000023687	ENSAMEP00000003431	ENSMPUP00000005982	ENSTTRP00000013540	ENSMLUP00000012729	ENSPVAP00000002006	ENSOGAP00000011003	ENSLAFP00000009584	ENSMODP00000025707	ENSSHAP00000006620	ENSTGUP00000009221	ENSPSIP00000009485	ENSLACP00000003355	ENSGMOP00000001017	ENSXMAP00000009604	ENSONIP00000011300		BUSCOvEOG7BK6H9
chorNOG00257	GCLM	ENSP00000359258	ENSOANP00000009524	ENSGALP00000009273	ENSXETP00000018034	ENSGACP00000014799	ENSDARP00000023515	SINCAMP00000011557	ENSPMAP00000002802	ENSGGOP00000016027	ENSNLEP00000013213	ENSCJAP00000033053	ENSMUSP00000029769	ENSSTOP00000015141	ENSCAFP00000029832	ENSAMEP00000010163	ENSMPUP00000003897	ENSTTRP00000003960	ENSMLUP00000012226	ENSPVAP00000009566	ENSOGAP00000013108	ENSLAFP00000011331	ENSMODP00000005840	ENSSHAP00000005660	ENSTGUP00000006033	ENSPSIP00000009058	ENSLACP00000012373	ENSGMOP00000007101	ENSXMAP00000003359	ENSONIP00000002944		BUSCOvEOG75X99P
chorNOG00296	AK2	ENSP00000346921	ENSOANP00000009354	ENSGALP00000005680	ENSXETP00000057918	ENSGACP00000002632	ENSDARP00000010686	SINCAMP00000004637	ENSPMAP00000009525	ENSGGOP00000000068	ENSNLEP00000003887	ENSCJAP00000001942	ENSMUSP00000030583	ENSSTOP00000014358	ENSCAFP00000015279	ENSAMEP00000007800	ENSMPUP00000015051	ENSTTRP00000008517	ENSMLUP00000000721	ENSPVAP00000007927	ENSOGAP00000000731	ENSLAFP00000004402	ENSMODP00000021674	ENSSHAP00000015233	ENSTGUP00000001375	ENSPSIP00000006263	ENSLACP00000023111	ENSGMOP00000018060	ENSXMAP00000016459	ENSONIP00000006316
chorNOG00314	IQUB	ENSP00000324882	ENSOANP00000007639	ENSGALP00000014324	ENSXETP00000047878	ENSGACP00000011457	ENSDARP00000083250	SINCAMP00000009858	ENSPMAP00000008655	ENSGGOP00000015536	ENSNLEP00000023516	ENSCJAP00000049842	ENSMUSP00000051177	ENSSTOP00000007233	ENSCAFP00000034689	ENSAMEP00000004743	ENSMPUP00000006763	ENSTTRP00000011653	ENSMLUP00000000943	ENSPVAP00000002544	ENSOGAP00000000958	ENSLAFP00000002190	ENSMODP00000019210	ENSSHAP00000009365	ENSTGUP00000004459	ENSPSIP00000013562	ENSLACP00000013138	ENSGMOP00000020760	ENSXMAP00000010700	ENSONIP00000006893		BUSCOvEOG7M0GFC
chorNOG00327	ATPBD4	ENSP00000256538	ENSOANP00000029828	ENSGALP00000015931	ENSXETP00000028207	ENSGACP00000013883	ENSDARP00000106089	SINCAMP00000009364	ENSPMAP00000006407	ENSGGOP00000015139	ENSNLEP00000013623	ENSCJAP00000039102	ENSMUSP00000099601	ENSSTOP00000009445	ENSCAFP00000012347	ENSAMEP00000005561	ENSMPUP00000008121	ENSTTRP00000009595	ENSMLUP00000009205	ENSPVAP00000002603	ENSOGAP00000017978	ENSLAFP00000014275	ENSMODP00000001611	ENSSHAP00000004261	ENSTGUP00000012122	ENSPSIP00000008711	ENSLACP00000019857	ENSGMOP00000010564	ENSXMAP00000009614	ENSONIP00000001766		BUSCOvEOG7X3JG0
chorNOG00407	RINT1	ENSP00000257700	ENSOANP00000005016	ENSGALP00000013171	ENSXETP00000050204	ENSGACP00000025522	ENSDARP00000045638	SINCAMP00000001173	ENSPMAP00000009221	ENSGGOP00000028578	ENSNLEP00000010912	ENSCJAP00000029650	ENSMUSP00000030852	ENSSTOP00000019447	ENSCAFP00000005976	ENSAMEP00000013996	ENSMPUP00000018144	ENSTTRP00000001395	ENSMLUP00000004512	ENSPVAP00000014697	ENSOGAP00000000407	ENSLAFP00000014663	ENSMODP00000021680	ENSSHAP00000010442	ENSTGUP00000003083	ENSPSIP00000004618	ENSLACP00000000090	ENSGMOP00000001229	ENSXMAP00000005030	ENSONIP00000017831		BUSCOvEOG70CJWJ
chorNOG00418	EXD2	ENSP00000313140	ENSOANP00000019958	ENSGALP00000015372	ENSXETP00000038846	ENSGACP00000007079	ENSDARP00000098875	SINCAMP00000023089	ENSPMAP00000007298	ENSGGOP00000001244	ENSNLEP00000001573	ENSCJAP00000027628	ENSMUSP00000043049	ENSSTOP00000000154	ENSCAFP00000024354	ENSAMEP00000015263	ENSMPUP00000007310	ENSTTRP00000013229	ENSMLUP00000010789	ENSPVAP00000015941	ENSOGAP00000010788	ENSLAFP00000015952	ENSMODP00000012810	ENSSHAP00000005735	ENSTGUP00000011822	ENSPSIP00000011223	ENSLACP00000021182	ENSGMOP00000006311	ENSXMAP00000003574	ENSONIP00000000486		BUSCOvEOG7M935F
chorNOG00458	PSMD1	ENSP00000309474	ENSOANP00000000441	ENSGALP00000012404	ENSXETP00000021039	ENSGACP00000012194	ENSDARP00000117676	SINCAMP00000024974	ENSPMAP00000006914	ENSGGOP00000019901	ENSNLEP00000017031	ENSCJAP00000024820	ENSMUSP00000027432	ENSSTOP00000008396	ENSCAFP00000016081	ENSAMEP00000017352	ENSMPUP00000004642	ENSTTRP00000015252	ENSMLUP00000004758	ENSPVAP00000004217	ENSOGAP00000010917	ENSLAFP00000008813	ENSMODP00000013413	ENSSHAP00000005012	ENSTGUP00000010055	ENSPSIP00000002337	ENSLACP00000000442	ENSGMOP00000006350	ENSXMAP00000005687	ENSONIP00000003255		BUSCOvEOG7RFN5Z
chorNOG00517	GNL2	ENSP00000362153	ENSOANP00000003260	ENSGALP00000003063	ENSXETP00000062698	ENSGACP00000018106	ENSDARP00000069707	SINCAMP00000004414	ENSPMAP00000001107	ENSGGOP00000007538	ENSNLEP00000014130	ENSCJAP00000003596	ENSMUSP00000030684	ENSSTOP00000004694	ENSCAFP00000004881	ENSAMEP00000001107	ENSMPUP00000014600	ENSTTRP00000008153	ENSMLUP00000015629	ENSPVAP00000009552	ENSOGAP00000007748	ENSLAFP00000015696	ENSMODP00000022160	ENSSHAP00000014359	ENSTGUP00000001602	ENSPSIP00000008710	ENSLACP00000019325	ENSGMOP00000004721	ENSXMAP00000014971	ENSONIP00000020509		BUSCOvEOG7P8GXS
chorNOG00593	IARS2	ENSP00000303279	ENSOANP00000002258	ENSGALP00000037780	ENSXETP00000062814	ENSGACP00000017592	ENSDARP00000064802	SINCAMP00000005183	ENSPMAP00000002105	ENSGGOP00000007186	ENSNLEP00000016943	ENSCJAP00000020808	ENSMUSP00000027921	ENSSTOP00000005265	ENSCAFP00000016236	ENSAMEP00000010598	ENSMPUP00000004066	ENSTTRP00000012362	ENSMLUP00000006699	ENSPVAP00000012401	ENSOGAP00000010185	ENSLAFP00000009284	ENSMODP00000005505	ENSSHAP00000005452	ENSTGUP00000002865	ENSPSIP00000006731	ENSLACP00000014392	ENSGMOP00000017622	ENSXMAP00000018697	ENSONIP00000015429		BUSCOvEOG7PCC5C
chorNOG00627	THOC1	ENSP00000261600	ENSOANP00000013071	ENSGALP00000024009	ENSXETP00000006858	ENSGACP00000022945	ENSDARP00000105643	SINCAMP00000013147	ENSPMAP00000004017	ENSGGOP00000002968	ENSNLEP00000008328	ENSCJAP00000038021	ENSMUSP00000025137	ENSSTOP00000005815	ENSCAFP00000027073	ENSAMEP00000007035	ENSMPUP00000005408	ENSTTRP00000015799	ENSMLUP00000003733	ENSPVAP00000003791	ENSOGAP00000000422	ENSLAFP00000008042	ENSMODP00000026840	ENSSHAP00000017452	ENSTGUP00000010539	ENSPSIP00000008454	ENSLACP00000016881	ENSGMOP00000012289	ENSXMAP00000002366	ENSONIP00000011864
chorNOG00892	ELP2	ENSP00000414851	ENSOANP00000016103	ENSGALP00000021535	ENSXETP00000041056	ENSGACP00000007826	ENSDARP00000104754	SINCAMP00000004492	ENSPMAP00000009228	ENSGGOP00000016939	ENSNLEP00000007540	ENSCJAP00000039235	ENSMUSP00000025120	ENSSTOP00000003027	ENSCAFP00000026340	ENSAMEP00000000942	ENSMPUP00000001116	ENSTTRP00000006742	ENSMLUP00000007723	ENSPVAP00000008661	ENSOGAP00000007332	ENSLAFP00000016400	ENSMODP00000000519	ENSSHAP00000002160	ENSTGUP00000008831	ENSPSIP00000010382	ENSLACP00000016953	ENSGMOP00000017679	ENSXMAP00000002745	ENSONIP00000002647		BUSCOvEOG7NS4QX
chorNOG00915	UTP18	ENSP00000225298	ENSOANP00000005064	ENSGALP00000004714	ENSXETP00000002771	ENSGACP00000019474	ENSDARP00000099725	SINCAMP00000019972	ENSPMAP00000000132	ENSGGOP00000016653	ENSNLEP00000009686	ENSCJAP00000034005	ENSMUSP00000068103	ENSSTOP00000003780	ENSCAFP00000025524	ENSAMEP00000008553	ENSMPUP00000015472	ENSTTRP00000013149	ENSMLUP00000015443	ENSPVAP00000013110	ENSOGAP00000000006	ENSLAFP00000000524	ENSMODP00000015715	ENSSHAP00000016540	ENSTGUP00000009707	ENSPSIP00000016190	ENSLACP00000006633	ENSGMOP00000012350	ENSXMAP00000018947	ENSONIP00000011670
chorNOG00963	SLC25A16	ENSP00000265870	ENSOANP00000023691	ENSGALP00000006457	ENSXETP00000063519	ENSGACP00000010322	ENSDARP00000074352	SINCAMP00000025326	ENSPMAP00000001798	ENSGGOP00000025138	ENSNLEP00000014369	ENSCJAP00000035358	ENSMUSP00000043370	ENSSTOP00000005112	ENSCAFP00000020223	ENSAMEP00000019039	ENSMPUP00000012102	ENSTTRP00000001475	ENSMLUP00000013887	ENSPVAP00000007591	ENSOGAP00000010018	ENSLAFP00000005175	ENSMODP00000021595	ENSSHAP00000011792	ENSTGUP00000003856	ENSPSIP00000008386	ENSLACP00000015940	ENSGMOP00000007121	ENSXMAP00000002719	ENSONIP00000023160		BUSCOvEOG7MCZDQ
chorNOG01058	DPAGT1	ENSP00000346142	ENSOANP00000030942	ENSGALP00000000373	ENSXETP00000046613	ENSGACP00000026984	ENSDARP00000081096	SINCAMP00000008421	ENSPMAP00000000558	ENSGGOP00000007889	ENSNLEP00000009009	ENSCJAP00000025590	ENSMUSP00000056282	ENSSTOP00000012929	ENSCAFP00000018128	ENSAMEP00000000036	ENSMPUP00000005150	ENSTTRP00000002631	ENSMLUP00000004393	ENSPVAP00000005295	ENSOGAP00000006530	ENSLAFP00000000408	ENSMODP00000016612	ENSSHAP00000011545	ENSTGUP00000000005	ENSPSIP00000016940	ENSLACP00000020469	ENSGMOP00000005815	ENSXMAP00000005979	ENSONIP00000006770		BUSCOvEOG7CG1PC
chorNOG01068	PLA2G6	ENSP00000333142	ENSOANP00000023121	ENSGALP00000020042	ENSXETP00000013911	ENSGACP00000026245	ENSDARP00000125120	SINCAMP00000003600	ENSPMAP00000006681	ENSGGOP00000016672	ENSNLEP00000018308	ENSCJAP00000045659	ENSMUSP00000134672	ENSSTOP00000004753	ENSCAFP00000002050	ENSAMEP00000011027	ENSMPUP00000012979	ENSTTRP00000005301	ENSMLUP00000011256	ENSPVAP00000009540	ENSOGAP00000008932	ENSLAFP00000004713	ENSMODP00000023361	ENSSHAP00000008230	ENSTGUP00000010770	ENSPSIP00000004152	ENSLACP00000007223	ENSGMOP00000010500	ENSXMAP00000008000	ENSONIP00000016487		BUSCOvEOG7QVDRF
chorNOG01148	COQ5	ENSP00000288532	ENSOANP00000002842	ENSGALP00000037533	ENSXETP00000026735	ENSGACP00000019365	ENSDARP00000051643	SINCAMP00000008547	ENSPMAP00000002821	ENSGGOP00000008599	ENSNLEP00000019068	ENSCJAP00000002097	ENSMUSP00000048001	ENSSTOP00000011255	ENSCAFP00000039847	ENSAMEP00000013986	ENSMPUP00000003179	ENSTTRP00000000138	ENSMLUP00000013323	ENSPVAP00000002110	ENSOGAP00000007629	ENSLAFP00000005580	ENSMODP00000003809	ENSSHAP00000004861	ENSTGUP00000009866	ENSPSIP00000015279	ENSLACP00000020726	ENSGMOP00000009926	ENSXMAP00000002675	ENSONIP00000013254	KOG1540	BUSCOvEOG7GXH29
chorNOG01160	DENR	ENSP00000280557	ENSOANP00000018091	ENSGALP00000006010	ENSXETP00000061854	ENSGACP00000020602	ENSDARP00000054152	SINCAMP00000007570	ENSPMAP00000009463	ENSGGOP00000005445	ENSNLEP00000002625	ENSCJAP00000038077	ENSMUSP00000023869	ENSSTOP00000012655	ENSCAFP00000037609	ENSAMEP00000015644	ENSMPUP00000001808	ENSTTRP00000015023	ENSMLUP00000001906	ENSPVAP00000001211	ENSOGAP00000011122	ENSLAFP00000021164	ENSMODP00000015409	ENSSHAP00000014114	ENSTGUP00000005839	ENSPSIP00000009120	ENSLACP00000023107	ENSGMOP00000019232	ENSXMAP00000019292	ENSONIP00000019276	KOG3239
chorNOG01194	MBIP	ENSP00000399718	ENSOANP00000025628	ENSGALP00000016401	ENSXETP00000006371	ENSGACP00000014944	ENSDARP00000013291	SINCAMP00000025075	ENSPMAP00000001979	ENSGGOP00000006180	ENSNLEP00000004733	ENSCJAP00000012943	ENSMUSP00000021416	ENSSTOP00000003795	ENSCAFP00000020143	ENSAMEP00000014275	ENSMPUP00000016161	ENSTTRP00000002736	ENSMLUP00000010587	ENSPVAP00000000967	ENSOGAP00000011746	ENSLAFP00000010933	ENSMODP00000015886	ENSSHAP00000007090	ENSTGUP00000012369	ENSPSIP00000011129	ENSLACP00000019232	ENSGMOP00000009782	ENSXMAP00000015778	ENSONIP00000001263		BUSCOvEOG7D54C4
chorNOG01294	RPP30	ENSP00000389182	ENSOANP00000005414	ENSGALP00000010470	ENSXETP00000047092	ENSGACP00000013635	ENSDARP00000037308	SINCAMP00000021617	ENSPMAP00000002047	ENSGGOP00000020663	ENSNLEP00000015046	ENSCJAP00000020423	ENSMUSP00000025714	ENSSTOP00000021662	ENSCAFP00000041810	ENSAMEP00000017723	ENSMPUP00000017150	ENSTTRP00000013947	ENSMLUP00000015653	ENSPVAP00000009915	ENSOGAP00000012501	ENSLAFP00000013358	ENSMODP00000008502	ENSSHAP00000008602	ENSTGUP00000008662	ENSPSIP00000014797	ENSLACP00000002836	ENSGMOP00000005715	ENSXMAP00000015555	ENSONIP00000024090		BUSCOvEOG72FTZB
chorNOG01325	DNAJB11	ENSP00000265028	ENSOANP00000006478	ENSGALP00000010583	ENSXETP00000010117	ENSGACP00000011965	ENSDARP00000107433	SINCAMP00000008317	ENSPMAP00000008562	ENSGGOP00000002049	ENSNLEP00000007988	ENSCJAP00000026900	ENSMUSP00000004574	ENSSTOP00000008476	ENSCAFP00000019966	ENSAMEP00000001147	ENSMPUP00000003185	ENSTTRP00000015957	ENSMLUP00000005408	ENSPVAP00000007749	ENSOGAP00000009593	ENSLAFP00000006272	ENSMODP00000016641	ENSSHAP00000011854	ENSTGUP00000006993	ENSPSIP00000018615	ENSLACP00000009165	ENSGMOP00000007324	ENSXMAP00000010388	ENSONIP00000017335		BUSCOvEOG7J9PD3
chorNOG01383	MPI	ENSP00000318318	ENSOANP00000010422	ENSGALP00000002609	ENSXETP00000045684	ENSGACP00000009495	ENSDARP00000108169	SINCAMP00000012758	ENSPMAP00000004293	ENSGGOP00000014390	ENSNLEP00000017877	ENSCJAP00000028709	ENSMUSP00000034856	ENSSTOP00000016813	ENSCAFP00000026549	ENSAMEP00000009122	ENSMPUP00000017202	ENSTTRP00000007572	ENSMLUP00000012451	ENSPVAP00000012216	ENSOGAP00000016296	ENSLAFP00000006547	ENSMODP00000011544	ENSSHAP00000018661	ENSTGUP00000004029	ENSPSIP00000016656	ENSLACP00000002236	ENSGMOP00000020783	ENSXMAP00000012973	ENSONIP00000019693	KOG2757	BUSCOvEOG7ZSBHD
chorNOG01388	WDR75	ENSP00000314193	ENSOANP00000025188	ENSGALP00000003872	ENSXETP00000021730	ENSGACP00000003544	ENSDARP00000059666	SINCAMP00000001417	ENSPMAP00000006589	ENSGGOP00000023527	ENSNLEP00000008014	ENSCJAP00000010034	ENSMUSP00000027139	ENSSTOP00000011805	ENSCAFP00000013753	ENSAMEP00000012838	ENSMPUP00000012264	ENSTTRP00000009876	ENSMLUP00000016109	ENSPVAP00000007360	ENSOGAP00000009619	ENSLAFP00000008378	ENSMODP00000014244	ENSSHAP00000012177	ENSTGUP00000011256	ENSPSIP00000018203	ENSLACP00000014029	ENSGMOP00000008867	ENSXMAP00000005853	ENSONIP00000021203		BUSCOvEOG7CG1NQ
chorNOG01394	POC5	ENSP00000410216	ENSOANP00000024852	ENSGALP00000024081	ENSXETP00000007274	ENSGACP00000013249	ENSDARP00000121737	SINCAMP00000006090	ENSPMAP00000008756	ENSGGOP00000014745	ENSNLEP00000006417	ENSCJAP00000031582	ENSMUSP00000096898	ENSSTOP00000008825	ENSCAFP00000013782	ENSAMEP00000000847	ENSMPUP00000005574	ENSTTRP00000016419	ENSMLUP00000014307	ENSPVAP00000007515	ENSOGAP00000014928	ENSLAFP00000012310	ENSMODP00000003638	ENSSHAP00000010073	ENSTGUP00000006389	ENSPSIP00000013356	ENSLACP00000001499	ENSGMOP00000011703	ENSXMAP00000007016	ENSONIP00000020308		BUSCOvEOG7KWM70
chorNOG01502	TRAF6	ENSP00000337853	ENSOANP00000018657	ENSGALP00000012873	ENSXETP00000016445	ENSGACP00000022648	ENSDARP00000036715	SINCAMP00000000213	ENSPMAP00000006503	ENSGGOP00000021189	ENSNLEP00000021805	ENSCJAP00000020431	ENSMUSP00000004949	ENSSTOP00000006521	ENSCAFP00000010159	ENSAMEP00000014595	ENSMPUP00000011691	ENSTTRP00000008274	ENSMLUP00000003284	ENSPVAP00000004475	ENSOGAP00000006711	ENSLAFP00000019862	ENSMODP00000024756	ENSSHAP00000016327	ENSTGUP00000010462	ENSPSIP00000012215	ENSLACP00000003556	ENSGMOP00000015220	ENSXMAP00000011849	ENSONIP00000007399		BUSCOvEOG7WM67F
chorNOG01525	INTS7	ENSP00000355961	ENSOANP00000013494	ENSGALP00000015986	ENSXETP00000031516	ENSGACP00000013173	ENSDARP00000008647	SINCAMP00000002337	ENSPMAP00000002842	ENSGGOP00000011845	ENSNLEP00000023242	ENSCJAP00000029212	ENSMUSP00000036277	ENSSTOP00000012139	ENSCAFP00000018023	ENSAMEP00000001312	ENSMPUP00000015750	ENSTTRP00000001913	ENSMLUP00000010328	ENSPVAP00000009861	ENSOGAP00000000062	ENSLAFP00000007935	ENSMODP00000003505	ENSSHAP00000002035	ENSTGUP00000003230	ENSPSIP00000013078	ENSLACP00000009327	ENSGMOP00000000252	ENSXMAP00000017575	ENSONIP00000007600		BUSCOvEOG7SBGB9
chorNOG01620	CCT2	ENSP00000299300	ENSOANP00000009477	ENSGALP00000016196	ENSXETP00000063116	ENSGACP00000019411	ENSDARP00000056582	SINCAMP00000006287	ENSPMAP00000002084	ENSGGOP00000006113	ENSNLEP00000004793	ENSCJAP00000003170	ENSMUSP00000036288	ENSSTOP00000012576	ENSCAFP00000000628	ENSAMEP00000012492	ENSMPUP00000017388	ENSTTRP00000011893	ENSMLUP00000007637	ENSPVAP00000000889	ENSOGAP00000002062	ENSLAFP00000005620	ENSMODP00000025490	ENSSHAP00000006187	ENSTGUP00000007155	ENSPSIP00000018121	ENSLACP00000005828	ENSGMOP00000010105	ENSXMAP00000010470	ENSONIP00000022747	KOG0363
chorNOG01656	FGG	ENSP00000336829	ENSOANP00000008440	ENSGALP00000031659	ENSXETP00000048517	ENSGACP00000022264	ENSDARP00000054229	SINCAMP00000023151	ENSPMAP00000001295	ENSGGOP00000011638	ENSNLEP00000007493	ENSCJAP00000003216	ENSMUSP00000037018	ENSSTOP00000000196	ENSCAFP00000012417	ENSAMEP00000019516	ENSMPUP00000005614	ENSTTRP00000011681	ENSMLUP00000005063	ENSPVAP00000011672	ENSOGAP00000010136	ENSLAFP00000014588	ENSMODP00000001536	ENSSHAP00000016435	ENSTGUP00000005441	ENSPSIP00000007609	ENSLACP00000007010	ENSGMOP00000000675	ENSXMAP00000018995	ENSONIP00000012808		BUSCOvEOG7Z37TX
chorNOG01889	PAM	ENSP00000306100	ENSOANP00000008666	ENSGALP00000024573	ENSXETP00000051434	ENSGACP00000024299	ENSDARP00000121240	SINCAMP00000020606	ENSPMAP00000003022	ENSGGOP00000009107	ENSNLEP00000013455	ENSCJAP00000017105	ENSMUSP00000095228	ENSSTOP00000006202	ENSCAFP00000011268	ENSAMEP00000017915	ENSMPUP00000003782	ENSTTRP00000000993	ENSMLUP00000000762	ENSPVAP00000005751	ENSOGAP00000007288	ENSLAFP00000006338	ENSMODP00000024067	ENSSHAP00000004008	ENSTGUP00000000945	ENSPSIP00000005030	ENSLACP00000015320	ENSGMOP00000003481	ENSXMAP00000016349	ENSONIP00000022065		BUSCOvEOG7G7DBV
chorNOG01905	POLR1C	ENSP00000361465	ENSOANP00000004820	ENSGALP00000016829	ENSXETP00000023798	ENSGACP00000003206	ENSDARP00000112094	SINCAMP00000012813	ENSPMAP00000006148	ENSGGOP00000010629	ENSNLEP00000004920	ENSCJAP00000010234	ENSMUSP00000084252	ENSSTOP00000009545	ENSCAFP00000002749	ENSAMEP00000012859	ENSMPUP00000012817	ENSTTRP00000006004	ENSMLUP00000016194	ENSPVAP00000005379	ENSOGAP00000014607	ENSLAFP00000028280	ENSMODP00000023660	ENSSHAP00000017005	ENSTGUP00000009443	ENSPSIP00000014016	ENSLACP00000014280	ENSGMOP00000014826	ENSXMAP00000015114	ENSONIP00000016521		BUSCOvEOG7C896R
chorNOG01943	TMEM43	ENSP00000303992	ENSOANP00000003944	ENSGALP00000010241	ENSXETP00000025244	ENSGACP00000001565	ENSDARP00000087753	SINCAMP00000006329	ENSPMAP00000001310	ENSGGOP00000016175	ENSNLEP00000006050	ENSCJAP00000031158	ENSMUSP00000032183	ENSSTOP00000023748	ENSCAFP00000006642	ENSAMEP00000009926	ENSMPUP00000017151	ENSTTRP00000010616	ENSMLUP00000009704	ENSPVAP00000015841	ENSOGAP00000006849	ENSLAFP00000005653	ENSMODP00000009073	ENSSHAP00000002965	ENSTGUP00000008549	ENSPSIP00000016909	ENSLACP00000011901	ENSGMOP00000008754	ENSXMAP00000016920	ENSONIP00000023780		BUSCOvEOG7V70X2
chorNOG02001	NSUN6	ENSP00000366519	ENSOANP00000009078	ENSGALP00000013934	ENSXETP00000060874	ENSGACP00000005330	ENSDARP00000088711	SINCAMP00000005061	ENSPMAP00000003450	ENSGGOP00000009108	ENSNLEP00000015393	ENSCJAP00000015528	ENSMUSP00000028034	ENSSTOP00000003876	ENSCAFP00000006600	ENSAMEP00000013650	ENSMPUP00000011810	ENSTTRP00000007023	ENSMLUP00000001664	ENSPVAP00000005979	ENSOGAP00000003493	ENSLAFP00000001237	ENSMODP00000011834	ENSSHAP00000009609	ENSTGUP00000001283	ENSPSIP00000016557	ENSLACP00000017455	ENSGMOP00000011945	ENSXMAP00000002294	ENSONIP00000007604		BUSCOvEOG7RFN6H
chorNOG02021	CETN3	ENSP00000283122	ENSOANP00000026266	ENSGALP00000023563	ENSXETP00000015340	ENSGACP00000020504	ENSDARP00000014968	SINCAMP00000019221	ENSPMAP00000010723	ENSGGOP00000009375	ENSNLEP00000016661	ENSCJAP00000019875	ENSMUSP00000022009	ENSSTOP00000010996	ENSCAFP00000038493	ENSAMEP00000013967	ENSMPUP00000007882	ENSTTRP00000007637	ENSMLUP00000020939	ENSPVAP00000016910	ENSOGAP00000002128	ENSLAFP00000013641	ENSMODP00000025295	ENSSHAP00000009617	ENSTGUP00000000696	ENSPSIP00000013269	ENSLACP00000005971	ENSGMOP00000010444	ENSXMAP00000016079	ENSONIP00000014315		BUSCOvEOG7XPRX0
chorNOG02138	MOCS2	ENSP00000380157	ENSOANP00000017747	ENSGALP00000023994	ENSXETP00000009061	ENSGACP00000020384	ENSDARP00000125076	SINCAMP00000017407	ENSPMAP00000007945	ENSGGOP00000001273	ENSNLEP00000013400	ENSCJAP00000002826	ENSMUSP00000015680	ENSSTOP00000009521	ENSCAFP00000031420	ENSAMEP00000008214	ENSMPUP00000014247	ENSTTRP00000000416	ENSMLUP00000006779	ENSPVAP00000009594	ENSOGAP00000009941	ENSLAFP00000017410	ENSMODP00000024277	ENSSHAP00000003045	ENSTGUP00000002489	ENSPSIP00000009517	ENSLACP00000015063	ENSGMOP00000010057	ENSXMAP00000005061	ENSONIP00000015771
chorNOG02192	CLCN7	ENSP00000372193	ENSOANP00000004377	ENSGALP00000012212	ENSXETP00000020020	ENSGACP00000018859	ENSDARP00000094436	SINCAMP00000024873	ENSPMAP00000009252	ENSGGOP00000014588	ENSNLEP00000010565	ENSCJAP00000026642	ENSMUSP00000035964	ENSSTOP00000023569	ENSCAFP00000028947	ENSAMEP00000008487	ENSMPUP00000015523	ENSTTRP00000011374	ENSMLUP00000010564	ENSPVAP00000015722	ENSOGAP00000003895	ENSLAFP00000003022	ENSMODP00000027697	ENSSHAP00000011623	ENSTGUP00000004368	ENSPSIP00000015868	ENSLACP00000015115	ENSGMOP00000008546	ENSXMAP00000001577	ENSONIP00000019727		BUSCOvEOG7K3N8Q
chorNOG02208	PMS2	ENSP00000265849	ENSOANP00000003090	ENSGALP00000005419	ENSXETP00000051908	ENSGACP00000012526	ENSDARP00000099444	SINCAMP00000020232	ENSPMAP00000008175	ENSGGOP00000007792	ENSNLEP00000001125	ENSCJAP00000028281	ENSMUSP00000119875	ENSSTOP00000005468	ENSCAFP00000022932	ENSAMEP00000009520	ENSMPUP00000016471	ENSTTRP00000004989	ENSMLUP00000003462	ENSPVAP00000015187	ENSOGAP00000001005	ENSLAFP00000015583	ENSMODP00000010163	ENSSHAP00000016374	ENSTGUP00000009059	ENSPSIP00000015153	ENSLACP00000022793	ENSGMOP00000004581	ENSXMAP00000014926	ENSONIP00000024969
chorNOG02210	TUBGCP4	ENSP00000456648	ENSOANP00000017759	ENSGALP00000013911	ENSXETP00000010219	ENSGACP00000023060	ENSDARP00000025789	SINCAMP00000013212	ENSPMAP00000007774	ENSGGOP00000002838	ENSNLEP00000006057	ENSCJAP00000005262	ENSMUSP00000044049	ENSSTOP00000006204	ENSCAFP00000018247	ENSAMEP00000016269	ENSMPUP00000010179	ENSTTRP00000015392	ENSMLUP00000008157	ENSPVAP00000008349	ENSOGAP00000000113	ENSLAFP00000001011	ENSMODP00000022210	ENSSHAP00000015075	ENSTGUP00000010711	ENSPSIP00000008664	ENSLACP00000009453	ENSGMOP00000003988	ENSXMAP00000018292	ENSONIP00000008840		BUSCOvEOG7RBRZ6
chorNOG02265	FNBP4	ENSP00000263773	ENSOANP00000012593	ENSGALP00000023488	ENSXETP00000043142	ENSGACP00000017888	ENSDARP00000111839	SINCAMP00000012379	ENSPMAP00000003211	ENSGGOP00000014026	ENSNLEP00000017911	ENSCJAP00000037658	ENSMUSP00000013759	ENSSTOP00000012649	ENSCAFP00000012236	ENSAMEP00000008233	ENSMPUP00000003801	ENSTTRP00000000383	ENSMLUP00000010389	ENSPVAP00000000654	ENSOGAP00000010213	ENSLAFP00000012774	ENSMODP00000034045	ENSSHAP00000020934	ENSTGUP00000007860	ENSPSIP00000014976	ENSLACP00000021657	ENSGMOP00000017640	ENSXMAP00000019318	ENSONIP00000013165		BUSCOvEOG73V18B
chorNOG02298	SEPSECS	ENSP00000371535	ENSOANP00000010673	ENSGALP00000023201	ENSXETP00000059397	ENSGACP00000025894	ENSDARP00000042491	SINCAMP00000002401	ENSPMAP00000002192	ENSGGOP00000018443	ENSNLEP00000020407	ENSCJAP00000024260	ENSMUSP00000031069	ENSSTOP00000012014	ENSCAFP00000024234	ENSAMEP00000015512	ENSMPUP00000016628	ENSTTRP00000001778	ENSMLUP00000005378	ENSPVAP00000012833	ENSOGAP00000007633	ENSLAFP00000009040	ENSMODP00000000506	ENSSHAP00000008069	ENSTGUP00000009714	ENSPSIP00000016830	ENSLACP00000001373	ENSGMOP00000010641	ENSXMAP00000008482	ENSONIP00000010993		BUSCOvEOG72576K
chorNOG02418	MAPKAPK5	ENSP00000202788	ENSOANP00000025106	ENSGALP00000007550	ENSXETP00000025545	ENSGACP00000008338	ENSDARP00000113922	SINCAMP00000012087	ENSPMAP00000010049	ENSGGOP00000005600	ENSNLEP00000000029	ENSCJAP00000022189	ENSMUSP00000031410	ENSSTOP00000023927	ENSCAFP00000012876	ENSAMEP00000014386	ENSMPUP00000002260	ENSTTRP00000010202	ENSMLUP00000014407	ENSPVAP00000010399	ENSOGAP00000010734	ENSLAFP00000015024	ENSMODP00000015223	ENSSHAP00000002919	ENSTGUP00000006822	ENSPSIP00000002635	ENSLACP00000012554	ENSGMOP00000007946	ENSXMAP00000016195	ENSONIP00000018280		BUSCOvEOG78WDFS
chorNOG02443	COG7	ENSP00000305442	ENSOANP00000022536	ENSGALP00000009926	ENSXETP00000027180	ENSGACP00000010879	ENSDARP00000081872	SINCAMP00000006356	ENSPMAP00000004438	ENSGGOP00000001525	ENSNLEP00000024397	ENSCJAP00000038285	ENSMUSP00000058990	ENSSTOP00000009790	ENSCAFP00000026095	ENSAMEP00000012021	ENSMPUP00000012011	ENSTTRP00000004921	ENSMLUP00000011023	ENSPVAP00000003650	ENSOGAP00000009816	ENSLAFP00000001719	ENSMODP00000008397	ENSSHAP00000008302	ENSTGUP00000006156	ENSPSIP00000008852	ENSLACP00000014335	ENSGMOP00000009856	ENSXMAP00000019077	ENSONIP00000025232		BUSCOvEOG7PRV48
chorNOG02523	TBC1D19	ENSP00000264866	ENSOANP00000010697	ENSGALP00000023149	ENSXETP00000001979	ENSGACP00000025507	ENSDARP00000006223	SINCAMP00000002541	ENSPMAP00000002851	ENSGGOP00000022693	ENSNLEP00000020569	ENSCJAP00000039130	ENSMUSP00000040585	ENSSTOP00000019580	ENSCAFP00000024089	ENSAMEP00000015509	ENSMPUP00000016607	ENSTTRP00000004250	ENSMLUP00000015677	ENSPVAP00000013382	ENSOGAP00000007206	ENSLAFP00000008088	ENSMODP00000040256	ENSSHAP00000011586	ENSTGUP00000009505	ENSPSIP00000019357	ENSLACP00000001593	ENSGMOP00000006628	ENSXMAP00000009956	ENSONIP00000011666		BUSCOvEOG7NCNSG
chorNOG02538	POLE	ENSP00000322570	ENSOANP00000016841	ENSGALP00000012408	ENSXETP00000035222	ENSGACP00000012247	ENSDARP00000075852	SINCAMP00000012319	ENSPMAP00000002956	ENSGGOP00000018115	ENSNLEP00000010613	ENSCJAP00000023741	ENSMUSP00000007296	ENSSTOP00000016013	ENSCAFP00000009363	ENSAMEP00000014285	ENSMPUP00000002564	ENSTTRP00000010089	ENSMLUP00000008325	ENSPVAP00000005335	ENSOGAP00000005945	ENSLAFP00000009043	ENSMODP00000018959	ENSSHAP00000011173	ENSTGUP00000011038	ENSPSIP00000017913	ENSLACP00000019593	ENSGMOP00000012902	ENSXMAP00000007836	ENSONIP00000017005		BUSCOvEOG76X0NJ
chorNOG02583	MTR	ENSP00000355536	ENSOANP00000026724	ENSGALP00000017592	ENSXETP00000039980	ENSGACP00000020223	ENSDARP00000057160	SINCAMP00000023012	ENSPMAP00000001800	ENSGGOP00000019271	ENSNLEP00000004339	ENSCJAP00000032605	ENSMUSP00000097442	ENSSTOP00000003698	ENSCAFP00000015601	ENSAMEP00000001319	ENSMPUP00000012641	ENSTTRP00000011858	ENSMLUP00000003700	ENSPVAP00000005322	ENSOGAP00000013808	ENSLAFP00000005484	ENSMODP00000009254	ENSSHAP00000003376	ENSTGUP00000010817	ENSPSIP00000017393	ENSLACP00000018670	ENSGMOP00000013597	ENSXMAP00000014348	ENSONIP00000009098		BUSCOvEOG78D27K
chorNOG02613	AGA	ENSP00000264595	ENSOANP00000008418	ENSGALP00000017419	ENSXETP00000020772	ENSGACP00000021845	ENSDARP00000015588	SINCAMP00000018538	ENSPMAP00000001786	ENSGGOP00000007435	ENSNLEP00000020436	ENSCJAP00000010007	ENSMUSP00000033920	ENSSTOP00000010647	ENSCAFP00000012324	ENSAMEP00000003908	ENSMPUP00000012051	ENSTTRP00000012559	ENSMLUP00000004252	ENSPVAP00000010374	ENSOGAP00000013603	ENSLAFP00000004814	ENSMODP00000004684	ENSSHAP00000007582	ENSTGUP00000006650	ENSPSIP00000014356	ENSLACP00000002066	ENSGMOP00000006404	ENSXMAP00000002240	ENSONIP00000001482		BUSCOvEOG7PG7F9
chorNOG02685	TYMS	ENSP00000315644	ENSOANP00000018415	ENSGALP00000023982	ENSXETP00000006860	ENSGACP00000005414	ENSDARP00000047068	SINCAMP00000013386	ENSPMAP00000007583	ENSGGOP00000021489	ENSNLEP00000008340	ENSCJAP00000000226	ENSMUSP00000026846	ENSSTOP00000000814	ENSCAFP00000032347	ENSAMEP00000006970	ENSMPUP00000005380	ENSTTRP00000015804	ENSMLUP00000008731	ENSPVAP00000000663	ENSOGAP00000021313	ENSLAFP00000012486	ENSMODP00000026836	ENSSHAP00000003532	ENSTGUP00000010503	ENSPSIP00000008257	ENSLACP00000018518	ENSGMOP00000005752	ENSXMAP00000002242	ENSONIP00000007662
chorNOG02718	DYM	ENSP00000269445	ENSOANP00000012136	ENSGALP00000038869	ENSXETP00000061382	ENSGACP00000021795	ENSDARP00000062417	SINCAMP00000000441	ENSPMAP00000007540	ENSGGOP00000020278	ENSNLEP00000014038	ENSCJAP00000008681	ENSMUSP00000047054	ENSSTOP00000021786	ENSCAFP00000028130	ENSAMEP00000007084	ENSMPUP00000000834	ENSTTRP00000005490	ENSMLUP00000003119	ENSPVAP00000001857	ENSOGAP00000012477	ENSLAFP00000014879	ENSMODP00000004286	ENSSHAP00000001325	ENSTGUP00000000040	ENSPSIP00000006177	ENSLACP00000001271	ENSGMOP00000003607	ENSXMAP00000004272	ENSONIP00000009756		BUSCOvEOG754BC8
chorNOG02781	ZFYVE20	ENSP00000253699	ENSOANP00000022112	ENSGALP00000013832	ENSXETP00000010435	ENSGACP00000003887	ENSDARP00000102003	SINCAMP00000006847	ENSPMAP00000002001	ENSGGOP00000012468	ENSNLEP00000006332	ENSCJAP00000031552	ENSMUSP00000014694	ENSSTOP00000023140	ENSCAFP00000006843	ENSAMEP00000004604	ENSMPUP00000017139	ENSTTRP00000009373	ENSMLUP00000009207	ENSPVAP00000016258	ENSOGAP00000012575	ENSLAFP00000003524	ENSMODP00000008692	ENSSHAP00000018838	ENSTGUP00000010904	ENSPSIP00000009764	ENSLACP00000010459	ENSGMOP00000018373	ENSXMAP00000015913	ENSONIP00000021735		BUSCOvEOG7CZCVM
chorNOG02914	RFC4	ENSP00000296273	ENSOANP00000019835	ENSGALP00000038920	ENSXETP00000042009	ENSGACP00000002706	ENSDARP00000062249	SINCAMP00000024231	ENSPMAP00000000658	ENSGGOP00000005753	ENSNLEP00000008114	ENSCJAP00000026638	ENSMUSP00000023598	ENSSTOP00000011304	ENSCAFP00000020162	ENSAMEP00000000997	ENSMPUP00000003304	ENSTTRP00000015963	ENSMLUP00000014947	ENSPVAP00000012910	ENSOGAP00000009604	ENSLAFP00000020486	ENSMODP00000026610	ENSSHAP00000020122	ENSTGUP00000010809	ENSPSIP00000019689	ENSLACP00000020302	ENSGMOP00000009244	ENSXMAP00000007027	ENSONIP00000024158	KOG0989	BUSCOvEOG7DJM9R
chorNOG02952	CEP76	ENSP00000262127	ENSOANP00000016547	ENSGALP00000022439	ENSXETP00000042582	ENSGACP00000004838	ENSDARP00000075595	SINCAMP00000001823	ENSPMAP00000005360	ENSGGOP00000008337	ENSNLEP00000011033	ENSCJAP00000009256	ENSMUSP00000095149	ENSSTOP00000002008	ENSCAFP00000027812	ENSAMEP00000003391	ENSMPUP00000004402	ENSTTRP00000011619	ENSMLUP00000016186	ENSPVAP00000010291	ENSOGAP00000022080	ENSLAFP00000021157	ENSMODP00000026764	ENSSHAP00000011746	ENSTGUP00000009877	ENSPSIP00000004159	ENSLACP00000003954	ENSGMOP00000014447	ENSXMAP00000002593	ENSONIP00000008687		BUSCOvEOG7TTHXK
chorNOG02962	WTAP	ENSP00000351141	ENSOANP00000019055	ENSGALP00000019038	ENSXETP00000045788	ENSGACP00000011941	ENSDARP00000062551	SINCAMP00000022897	ENSPMAP00000007965	ENSGGOP00000005911	ENSNLEP00000013487	ENSCJAP00000021609	ENSMUSP00000007007	ENSSTOP00000022589	ENSCAFP00000000987	ENSAMEP00000016308	ENSMPUP00000004997	ENSTTRP00000009838	ENSMLUP00000000658	ENSPVAP00000005020	ENSOGAP00000006546	ENSLAFP00000006163	ENSMODP00000009132	ENSSHAP00000017691	ENSTGUP00000011749	ENSPSIP00000009539	ENSLACP00000017405	ENSGMOP00000001697	ENSXMAP00000003341	ENSONIP00000016672
chorNOG03052	GUF1	ENSP00000281543	ENSOANP00000011365	ENSGALP00000022947	ENSXETP00000018468	ENSGACP00000024727	ENSDARP00000042671	SINCAMP00000017984	ENSPMAP00000008726	ENSGGOP00000025501	ENSNLEP00000021014	ENSCJAP00000035424	ENSMUSP00000084480	ENSSTOP00000002965	ENSCAFP00000002723	ENSAMEP00000016987	ENSMPUP00000004936	ENSTTRP00000015182	ENSMLUP00000001929	ENSPVAP00000009679	ENSOGAP00000013059	ENSLAFP00000009238	ENSMODP00000025755	ENSSHAP00000003508	ENSTGUP00000008708	ENSPSIP00000005469	ENSLACP00000008701	ENSGMOP00000006074	ENSXMAP00000004205	ENSONIP00000019866	KOG0462	BUSCOvEOG7XH1CP
chorNOG03095	NSMCE1	ENSP00000355077	ENSOANP00000017411	ENSGALP00000010185	ENSXETP00000054235	ENSGACP00000024677	ENSDARP00000104725	SINCAMP00000006424	ENSPMAP00000009407	ENSGGOP00000006362	ENSNLEP00000014226	ENSCJAP00000038124	ENSMUSP00000033006	ENSSTOP00000017143	ENSCAFP00000025739	ENSAMEP00000004282	ENSMPUP00000012886	ENSTTRP00000008518	ENSMLUP00000007567	ENSPVAP00000004152	ENSOGAP00000004318	ENSLAFP00000015544	ENSMODP00000027751	ENSSHAP00000011465	ENSTGUP00000009792	ENSPSIP00000011982	ENSLACP00000005785	ENSGMOP00000000726	ENSXMAP00000006790	ENSONIP00000020468		BUSCOvEOG779GNV
chorNOG03147	TOP3A	ENSP00000321636	ENSOANP00000015659	ENSGALP00000008036	ENSXETP00000012696	ENSGACP00000010270	ENSDARP00000093269	SINCAMP00000008150	ENSPMAP00000002745	ENSGGOP00000003037	ENSNLEP00000017024	ENSCJAP00000049448	ENSMUSP00000002891	ENSSTOP00000013521	ENSCAFP00000026983	ENSAMEP00000005070	ENSMPUP00000000036	ENSTTRP00000007726	ENSMLUP00000000225	ENSPVAP00000005478	ENSOGAP00000011540	ENSLAFP00000001001	ENSMODP00000017120	ENSSHAP00000003381	ENSTGUP00000007369	ENSPSIP00000019435	ENSLACP00000010089	ENSGMOP00000002392	ENSXMAP00000003695	ENSONIP00000010623		BUSCOvEOG7BZPFZ
chorNOG03156	PIGN	ENSP00000350263	ENSOANP00000003340	ENSGALP00000021009	ENSXETP00000062560	ENSGACP00000003175	ENSDARP00000079389	SINCAMP00000022311	ENSPMAP00000000182	ENSGGOP00000018637	ENSNLEP00000010467	ENSCJAP00000006187	ENSMUSP00000069969	ENSSTOP00000008311	ENSCAFP00000039282	ENSAMEP00000006539	ENSMPUP00000016395	ENSTTRP00000012816	ENSMLUP00000014876	ENSPVAP00000012268	ENSOGAP00000005247	ENSLAFP00000018071	ENSMODP00000006101	ENSSHAP00000016809	ENSTGUP00000002054	ENSPSIP00000008346	ENSLACP00000003568	ENSGMOP00000002153	ENSXMAP00000000640	ENSONIP00000018227		BUSCOvEOG75DZ2V
chorNOG03240	RAD1	ENSP00000340879	ENSOANP00000022883	ENSGALP00000005311	ENSXETP00000001565	ENSGACP00000021769	ENSDARP00000059353	SINCAMP00000015671	ENSPMAP00000002238	ENSGGOP00000004135	ENSNLEP00000017569	ENSCJAP00000046740	ENSMUSP00000022856	ENSSTOP00000008602	ENSCAFP00000027743	ENSAMEP00000003490	ENSMPUP00000015030	ENSTTRP00000003060	ENSMLUP00000013986	ENSPVAP00000015963	ENSOGAP00000013279	ENSLAFP00000006094	ENSMODP00000025503	ENSSHAP00000012721	ENSTGUP00000002016	ENSPSIP00000012902	ENSLACP00000007656	ENSGMOP00000002544	ENSXMAP00000004287	ENSONIP00000009745		BUSCOvEOG79CRP7
chorNOG03319	NUP54	ENSP00000264883	ENSOANP00000011036	ENSGALP00000018737	ENSXETP00000052045	ENSGACP00000021524	ENSDARP00000066691	SINCAMP00000021927	ENSPMAP00000006621	ENSGGOP00000022603	ENSNLEP00000009867	ENSCJAP00000026829	ENSMUSP00000046540	ENSSTOP00000008551	ENSCAFP00000012616	ENSAMEP00000012393	ENSMPUP00000008595	ENSTTRP00000013631	ENSMLUP00000004857	ENSPVAP00000004961	ENSOGAP00000014631	ENSLAFP00000013874	ENSMODP00000024084	ENSSHAP00000005597	ENSTGUP00000001740	ENSPSIP00000012524	ENSLACP00000022798	ENSGMOP00000016008	ENSXMAP00000004707	ENSONIP00000009607
chorNOG03365	GMPS	ENSP00000419851	ENSOANP00000021564	ENSGALP00000016711	ENSXETP00000063231	ENSGACP00000009344	ENSDARP00000097707	SINCAMP00000025732	ENSPMAP00000002111	ENSGGOP00000017828	ENSNLEP00000004717	ENSCJAP00000043990	ENSMUSP00000029405	ENSSTOP00000021258	ENSCAFP00000012916	ENSAMEP00000002707	ENSMPUP00000002753	ENSTTRP00000014030	ENSMLUP00000014080	ENSPVAP00000016468	ENSOGAP00000007635	ENSLAFP00000010220	ENSMODP00000019674	ENSSHAP00000012067	ENSTGUP00000011614	ENSPSIP00000008013	ENSLACP00000008506	ENSGMOP00000009647	ENSXMAP00000017081	ENSONIP00000006934		BUSCOvEOG73R514
chorNOG03630	RNF10	ENSP00000322242	ENSOANP00000002846	ENSGALP00000011554	ENSXETP00000059201	ENSGACP00000016813	ENSDARP00000097766	SINCAMP00000008536	ENSPMAP00000004542	ENSGGOP00000013162	ENSNLEP00000019193	ENSCJAP00000002290	ENSMUSP00000107725	ENSSTOP00000011264	ENSCAFP00000015267	ENSAMEP00000008989	ENSMPUP00000003183	ENSTTRP00000000141	ENSMLUP00000013332	ENSPVAP00000002111	ENSOGAP00000007637	ENSLAFP00000005585	ENSMODP00000003795	ENSSHAP00000003660	ENSTGUP00000009889	ENSPSIP00000014872	ENSLACP00000020704	ENSGMOP00000001143	ENSXMAP00000003513	ENSONIP00000014058		BUSCOvEOG74F7PS
chorNOG03642	MRPS2	ENSP00000241600	ENSOANP00000026146	ENSGALP00000034182	ENSXETP00000064008	ENSGACP00000021002	ENSDARP00000100343	SINCAMP00000007996	ENSPMAP00000004760	ENSGGOP00000013071	ENSNLEP00000010744	ENSCJAP00000019240	ENSMUSP00000036725	ENSSTOP00000002026	ENSCAFP00000029421	ENSAMEP00000006559	ENSMPUP00000011946	ENSTTRP00000000013	ENSMLUP00000012627	ENSPVAP00000008986	ENSOGAP00000000494	ENSLAFP00000017691	ENSMODP00000021963	ENSSHAP00000021773	ENSTGUP00000006231	ENSPSIP00000010614	ENSLACP00000021437	ENSGMOP00000020172	ENSXMAP00000018167	ENSONIP00000014144		BUSCOvEOG7908QM
chorNOG03662	MLST8	ENSP00000380313	ENSOANP00000003473	ENSGALP00000009432	ENSXETP00000035110	ENSGACP00000012151	ENSDARP00000019416	SINCAMP00000019148	ENSPMAP00000001799	ENSGGOP00000026281	ENSNLEP00000011254	ENSCJAP00000027695	ENSMUSP00000065004	ENSSTOP00000011767	ENSCAFP00000030885	ENSAMEP00000018836	ENSMPUP00000015287	ENSTTRP00000007761	ENSMLUP00000003595	ENSPVAP00000004819	ENSOGAP00000016077	ENSLAFP00000003594	ENSMODP00000019871	ENSSHAP00000019857	ENSTGUP00000015777	ENSPSIP00000009376	ENSLACP00000018842	ENSGMOP00000005718	ENSXMAP00000011783	ENSONIP00000024916		BUSCOvEOG7HTB6C
chorNOG03731	FANCI	ENSP00000310842	ENSOANP00000002953	ENSGALP00000010756	ENSXETP00000038501	ENSGACP00000015352	ENSDARP00000116242	SINCAMP00000017050	ENSPMAP00000001869	ENSGGOP00000011426	ENSNLEP00000014138	ENSCJAP00000023578	ENSMUSP00000044931	ENSSTOP00000006115	ENSCAFP00000017122	ENSAMEP00000013686	ENSMPUP00000015683	ENSTTRP00000008389	ENSMLUP00000006900	ENSPVAP00000002691	ENSOGAP00000007289	ENSLAFP00000013681	ENSMODP00000024414	ENSSHAP00000018213	ENSTGUP00000008502	ENSPSIP00000015206	ENSLACP00000020237	ENSGMOP00000008679	ENSXMAP00000000977	ENSONIP00000018427		BUSCOvEOG77H736
chorNOG03889	BBS2	ENSP00000245157	ENSOANP00000003323	ENSGALP00000039092	ENSXETP00000043270	ENSGACP00000018425	ENSDARP00000060999	SINCAMP00000003520	ENSPMAP00000005970	ENSGGOP00000015661	ENSNLEP00000002656	ENSCJAP00000023296	ENSMUSP00000034206	ENSSTOP00000005272	ENSCAFP00000013435	ENSAMEP00000017634	ENSMPUP00000003477	ENSTTRP00000012855	ENSMLUP00000004553	ENSPVAP00000013750	ENSOGAP00000013346	ENSLAFP00000014529	ENSMODP00000016740	ENSSHAP00000011607	ENSTGUP00000006758	ENSPSIP00000013053	ENSLACP00000017026	ENSGMOP00000001463	ENSXMAP00000006035	ENSONIP00000012809		BUSCOvEOG7VX3JR
chorNOG04071	SUCLG1	ENSP00000377446	ENSOANP00000004266	ENSGALP00000031379	ENSXETP00000003559	ENSGACP00000023745	ENSDARP00000069096	SINCAMP00000009545	ENSPMAP00000001908	ENSGGOP00000002006	ENSNLEP00000001540	ENSCJAP00000036845	ENSMUSP00000065113	ENSSTOP00000014813	ENSCAFP00000011849	ENSAMEP00000002095	ENSMPUP00000008500	ENSTTRP00000009809	ENSMLUP00000011266	ENSPVAP00000003453	ENSOGAP00000003695	ENSLAFP00000012162	ENSMODP00000027982	ENSSHAP00000005700	ENSTGUP00000011240	ENSPSIP00000008337	ENSLACP00000003834	ENSGMOP00000010004	ENSXMAP00000005988	ENSONIP00000018328		BUSCOvEOG76Q874
chorNOG04112	EEFSEC	ENSP00000254730	ENSOANP00000014501	ENSGALP00000009496	ENSXETP00000004439	ENSGACP00000001019	ENSDARP00000022826	SINCAMP00000005842	ENSPMAP00000007487	ENSGGOP00000001427	ENSNLEP00000023391	ENSCJAP00000009869	ENSMUSP00000131207	ENSSTOP00000019011	ENSCAFP00000006134	ENSAMEP00000015990	ENSMPUP00000017230	ENSTTRP00000000938	ENSMLUP00000003877	ENSPVAP00000006668	ENSOGAP00000012614	ENSLAFP00000001672	ENSMODP00000009998	ENSSHAP00000017370	ENSTGUP00000008145	ENSPSIP00000017063	ENSLACP00000014928	ENSGMOP00000008240	ENSXMAP00000001841	ENSONIP00000023969		BUSCOvEOG7XSN3N
chorNOG04152	DLD	ENSP00000205402	ENSOANP00000005059	ENSGALP00000012869	ENSXETP00000026823	ENSGACP00000010969	ENSDARP00000017217	SINCAMP00000014645	ENSPMAP00000006178	ENSGGOP00000002531	ENSNLEP00000010539	ENSCJAP00000048009	ENSMUSP00000106481	ENSSTOP00000006659	ENSCAFP00000005721	ENSAMEP00000014710	ENSMPUP00000018128	ENSTTRP00000003766	ENSMLUP00000015846	ENSPVAP00000006582	ENSOGAP00000003335	ENSLAFP00000028118	ENSMODP00000020394	ENSSHAP00000004480	ENSTGUP00000003349	ENSPSIP00000008194	ENSLACP00000002388	ENSGMOP00000018113	ENSXMAP00000013428	ENSONIP00000013540	KOG1335	BUSCOvEOG737STM
chorNOG04230	MAP2K5	ENSP00000178640	ENSOANP00000021378	ENSGALP00000012866	ENSXETP00000059976	ENSGACP00000022308	ENSDARP00000052403	SINCAMP00000015153	ENSPMAP00000000931	ENSGGOP00000004643	ENSNLEP00000015873	ENSCJAP00000003936	ENSMUSP00000034920	ENSSTOP00000009264	ENSCAFP00000040243	ENSAMEP00000005313	ENSMPUP00000000283	ENSTTRP00000002850	ENSMLUP00000002022	ENSPVAP00000013555	ENSOGAP00000002220	ENSLAFP00000001194	ENSMODP00000011905	ENSSHAP00000016930	ENSTGUP00000009838	ENSPSIP00000013128	ENSLACP00000014381	ENSGMOP00000001402	ENSXMAP00000002418	ENSONIP00000016682		BUSCOvEOG722BZN
chorNOG04259	ZFYVE19	ENSP00000347498	ENSOANP00000014815	ENSGALP00000013773	ENSXETP00000046602	ENSGACP00000008447	ENSDARP00000002470	SINCAMP00000003345	ENSPMAP00000004797	ENSGGOP00000000052	ENSNLEP00000003975	ENSCJAP00000038699	ENSMUSP00000087636	ENSSTOP00000000324	ENSCAFP00000013770	ENSAMEP00000017870	ENSMPUP00000008682	ENSTTRP00000010837	ENSMLUP00000019215	ENSPVAP00000001743	ENSOGAP00000000475	ENSLAFP00000012346	ENSMODP00000000264	ENSSHAP00000018710	ENSTGUP00000011089	ENSPSIP00000015167	ENSLACP00000018181	ENSGMOP00000012390	ENSXMAP00000006597	ENSONIP00000015338		BUSCOvEOG71K0SB
chorNOG04289	USP8	ENSP00000302239	ENSOANP00000010964	ENSGALP00000009470	ENSXETP00000035150	ENSGACP00000019808	ENSDARP00000087808	SINCAMP00000008906	ENSPMAP00000008206	ENSGGOP00000024649	ENSNLEP00000007642	ENSCJAP00000002555	ENSMUSP00000106046	ENSSTOP00000005307	ENSCAFP00000022332	ENSAMEP00000009468	ENSMPUP00000007832	ENSTTRP00000015931	ENSMLUP00000000359	ENSPVAP00000006472	ENSOGAP00000011012	ENSLAFP00000001663	ENSMODP00000002705	ENSSHAP00000014141	ENSTGUP00000007754	ENSPSIP00000020372	ENSLACP00000020825	ENSGMOP00000017193	ENSXMAP00000002150	ENSONIP00000000239		BUSCOvEOG72NKCP
chorNOG04337	LRRC6	ENSP00000250173	ENSOANP00000012875	ENSGALP00000026148	ENSXETP00000049805	ENSGACP00000020859	ENSDARP00000113887	SINCAMP00000012914	ENSPMAP00000008152	ENSGGOP00000000795	ENSNLEP00000006985	ENSCJAP00000008149	ENSMUSP00000023006	ENSSTOP00000010452	ENSCAFP00000041400	ENSAMEP00000013599	ENSMPUP00000001555	ENSTTRP00000006711	ENSMLUP00000007536	ENSPVAP00000009375	ENSOGAP00000007097	ENSLAFP00000003842	ENSMODP00000001444	ENSSHAP00000013835	ENSTGUP00000012924	ENSPSIP00000006165	ENSLACP00000010255	ENSGMOP00000018831	ENSXMAP00000000162	ENSONIP00000015591		BUSCOvEOG7RJHG4
chorNOG04360	CHAC2	ENSP00000295304	ENSOANP00000018031	ENSGALP00000013307	ENSXETP00000033255	ENSGACP00000003555	ENSDARP00000050830	SINCAMP00000021783	ENSPMAP00000007587	ENSGGOP00000000534	ENSNLEP00000010845	ENSCJAP00000048083	ENSMUSP00000098942	ENSSTOP00000002483	ENSCAFP00000003988	ENSAMEP00000004826	ENSMPUP00000010651	ENSTTRP00000006912	ENSMLUP00000018256	ENSPVAP00000005050	ENSOGAP00000009241	ENSLAFP00000008808	ENSMODP00000001947	ENSSHAP00000017501	ENSTGUP00000007502	ENSPSIP00000012066	ENSLACP00000008695	ENSGMOP00000015221	ENSXMAP00000016188	ENSONIP00000020080		BUSCOvEOG7V9W5K
chorNOG04382	ADHFE1	ENSP00000379865	ENSOANP00000003652	ENSGALP00000022899	ENSXETP00000063497	ENSGACP00000002026	ENSDARP00000098935	SINCAMP00000023431	ENSPMAP00000007510	ENSGGOP00000000156	ENSNLEP00000013023	ENSCJAP00000047608	ENSMUSP00000116627	ENSSTOP00000007873	ENSCAFP00000010872	ENSAMEP00000013041	ENSMPUP00000009879	ENSTTRP00000002617	ENSMLUP00000002860	ENSPVAP00000012870	ENSOGAP00000000971	ENSLAFP00000005990	ENSMODP00000009967	ENSSHAP00000013642	ENSTGUP00000011630	ENSPSIP00000012233	ENSLACP00000002662	ENSGMOP00000012243	ENSXMAP00000006025	ENSONIP00000000634		BUSCOvEOG7M0GFK
chorNOG04396	NFXL1	ENSP00000370949	ENSOANP00000020508	ENSGALP00000022832	ENSXETP00000021664	ENSGACP00000000394	ENSDARP00000124661	SINCAMP00000018094	ENSPMAP00000002983	ENSGGOP00000008300	ENSNLEP00000021081	ENSCJAP00000035157	ENSMUSP00000084467	ENSSTOP00000001137	ENSCAFP00000002814	ENSAMEP00000003434	ENSMPUP00000005164	ENSTTRP00000003071	ENSMLUP00000007645	ENSPVAP00000010806	ENSOGAP00000005999	ENSLAFP00000011748	ENSMODP00000025793	ENSSHAP00000003261	ENSTGUP00000008431	ENSPSIP00000011412	ENSLACP00000002496	ENSGMOP00000017905	ENSXMAP00000002107	ENSONIP00000006866		BUSCOvEOG7Z37T2
chorNOG04408	UPB1	ENSP00000324343	ENSOANP00000023891	ENSGALP00000010689	ENSXETP00000009191	ENSGACP00000017716	ENSDARP00000002199	SINCAMP00000010096	ENSPMAP00000008131	ENSGGOP00000002041	ENSNLEP00000018922	ENSCJAP00000017716	ENSMUSP00000049342	ENSSTOP00000000142	ENSCAFP00000042140	ENSAMEP00000014716	ENSMPUP00000002847	ENSTTRP00000013934	ENSMLUP00000008947	ENSPVAP00000010750	ENSOGAP00000011382	ENSLAFP00000017327	ENSMODP00000004926	ENSSHAP00000001337	ENSTGUP00000010385	ENSPSIP00000011711	ENSLACP00000017361	ENSGMOP00000003030	ENSXMAP00000004439	ENSONIP00000020059		BUSCOvEOG75QJTB
chorNOG04446	HSPA9	ENSP00000297185	ENSOANP00000004481	ENSGALP00000003717	ENSXETP00000062501	ENSGACP00000025845	ENSDARP00000003744	SINCAMP00000015610	ENSPMAP00000007214	ENSGGOP00000013817	ENSNLEP00000011037	ENSCJAP00000012455	ENSMUSP00000025217	ENSSTOP00000007876	ENSCAFP00000001849	ENSAMEP00000017519	ENSMPUP00000009254	ENSTTRP00000005205	ENSMLUP00000015371	ENSPVAP00000007889	ENSOGAP00000014219	ENSLAFP00000016878	ENSMODP00000015137	ENSSHAP00000015062	ENSTGUP00000015159	ENSPSIP00000014364	ENSLACP00000010328	ENSGMOP00000015149	ENSXMAP00000004149	ENSONIP00000005144		BUSCOvEOG7W3V1M
chorNOG04470	TTC19	ENSP00000261647	ENSOANP00000020061	ENSGALP00000007026	ENSXETP00000048577	ENSGACP00000001983	ENSDARP00000102293	SINCAMP00000017440	ENSPMAP00000006289	ENSGGOP00000001625	ENSNLEP00000018009	ENSCJAP00000022381	ENSMUSP00000054367	ENSSTOP00000003834	ENSCAFP00000026710	ENSAMEP00000004823	ENSMPUP00000010133	ENSTTRP00000001897	ENSMLUP00000001816	ENSPVAP00000016095	ENSOGAP00000008173	ENSLAFP00000015582	ENSMODP00000013904	ENSSHAP00000013119	ENSTGUP00000006869	ENSPSIP00000006418	ENSLACP00000010146	ENSGMOP00000019995	ENSXMAP00000012824	ENSONIP00000017659		BUSCOvEOG722C0H
chorNOG04489	DARS2	ENSP00000355086	ENSOANP00000001435	ENSGALP00000005711	ENSXETP00000043252	ENSGACP00000019696	ENSDARP00000119212	SINCAMP00000002578	ENSPMAP00000009896	ENSGGOP00000017980	ENSNLEP00000018589	ENSCJAP00000017030	ENSMUSP00000041851	ENSSTOP00000013671	ENSCAFP00000021414	ENSAMEP00000016491	ENSMPUP00000004679	ENSTTRP00000008115	ENSMLUP00000010085	ENSPVAP00000007161	ENSOGAP00000003602	ENSLAFP00000007327	ENSMODP00000005167	ENSSHAP00000007117	ENSTGUP00000017614	ENSPSIP00000019011	ENSLACP00000013454	ENSGMOP00000017390	ENSXMAP00000018582	ENSONIP00000020953		BUSCOvEOG78PNZT
chorNOG04613	SORL1	ENSP00000260197	ENSOANP00000002823	ENSGALP00000010625	ENSXETP00000036914	ENSGACP00000006985	ENSDARP00000021667	SINCAMP00000017371	ENSPMAP00000003785	ENSGGOP00000018573	ENSNLEP00000009033	ENSCJAP00000014086	ENSMUSP00000058613	ENSSTOP00000018004	ENSCAFP00000041927	ENSAMEP00000008783	ENSMPUP00000005716	ENSTTRP00000002612	ENSMLUP00000007203	ENSPVAP00000004247	ENSOGAP00000008318	ENSLAFP00000007621	ENSMODP00000016287	ENSSHAP00000017880	ENSTGUP00000000483	ENSPSIP00000002341	ENSLACP00000012330	ENSGMOP00000016441	ENSXMAP00000005928	ENSONIP00000013233		BUSCOvEOG7TMSF7
chorNOG04647	DUS3L	ENSP00000311977	ENSOANP00000006947	ENSGALP00000002777	ENSXETP00000057164	ENSGACP00000005433	ENSDARP00000109358	SINCAMP00000019891	ENSPMAP00000008450	ENSGGOP00000027371	ENSNLEP00000016709	ENSCJAP00000031300	ENSMUSP00000007747	ENSSTOP00000018415	ENSCAFP00000027674	ENSAMEP00000013090	ENSMPUP00000006136	ENSTTRP00000012905	ENSMLUP00000006540	ENSPVAP00000009896	ENSOGAP00000014811	ENSLAFP00000018995	ENSMODP00000001617	ENSSHAP00000016641	ENSTGUP00000001045	ENSPSIP00000005325	ENSLACP00000001341	ENSGMOP00000012158	ENSXMAP00000015285	ENSONIP00000024919		BUSCOvEOG7BRZ0B
chorNOG04800	USP7	ENSP00000343535	ENSOANP00000013111	ENSGALP00000011813	ENSXETP00000019033	ENSGACP00000018888	ENSDARP00000002502	SINCAMP00000005355	ENSPMAP00000005925	ENSGGOP00000005255	ENSNLEP00000012316	ENSCJAP00000031761	ENSMUSP00000124093	ENSSTOP00000010447	ENSCAFP00000028037	ENSAMEP00000011339	ENSMPUP00000014606	ENSTTRP00000014059	ENSMLUP00000004307	ENSPVAP00000002947	ENSOGAP00000013182	ENSLAFP00000006345	ENSMODP00000007075	ENSSHAP00000014181	ENSTGUP00000004871	ENSPSIP00000010355	ENSLACP00000004236	ENSGMOP00000008580	ENSXMAP00000001659	ENSONIP00000019747		BUSCOvEOG7NKD7S
chorNOG04806	WDR44	ENSP00000254029	ENSOANP00000001180	ENSGALP00000031757	ENSXETP00000007917	ENSGACP00000027384	ENSDARP00000079110	SINCAMP00000021942	ENSPMAP00000009535	ENSGGOP00000003138	ENSNLEP00000017978	ENSCJAP00000004439	ENSMUSP00000044616	ENSSTOP00000006506	ENSCAFP00000027022	ENSAMEP00000001950	ENSMPUP00000001703	ENSTTRP00000002536	ENSMLUP00000012202	ENSPVAP00000014816	ENSOGAP00000004069	ENSLAFP00000006785	ENSMODP00000014118	ENSSHAP00000011779	ENSTGUP00000003252	ENSPSIP00000011097	ENSLACP00000005386	ENSGMOP00000001020	ENSXMAP00000012678	ENSONIP00000006622		BUSCOvEOG7TTHX9
chorNOG04844	SMC4	ENSP00000341382	ENSOANP00000017295	ENSGALP00000015535	ENSXETP00000019103	ENSGACP00000013410	ENSDARP00000108838	SINCAMP00000025692	ENSPMAP00000008570	ENSGGOP00000013405	ENSNLEP00000005527	ENSCJAP00000005480	ENSMUSP00000047872	ENSSTOP00000004494	ENSCAFP00000021110	ENSAMEP00000002400	ENSMPUP00000002898	ENSTTRP00000000069	ENSMLUP00000012034	ENSPVAP00000014564	ENSOGAP00000008967	ENSLAFP00000027201	ENSMODP00000020684	ENSSHAP00000020297	ENSTGUP00000011524	ENSPSIP00000010492	ENSLACP00000011459	ENSGMOP00000010429	ENSXMAP00000018365	ENSONIP00000004550		BUSCOvEOG70GF44
chorNOG05123	ABTB1	ENSP00000232744	ENSOANP00000001510	ENSGALP00000009637	ENSXETP00000004410	ENSGACP00000003599	ENSDARP00000098929	SINCAMP00000005708	ENSPMAP00000009421	ENSGGOP00000000174	ENSNLEP00000017236	ENSCJAP00000009625	ENSMUSP00000032169	ENSSTOP00000017263	ENSCAFP00000006053	ENSAMEP00000015889	ENSMPUP00000017235	ENSTTRP00000016219	ENSMLUP00000015639	ENSPVAP00000004740	ENSOGAP00000007949	ENSLAFP00000003883	ENSMODP00000009874	ENSSHAP00000013624	ENSTGUP00000008257	ENSPSIP00000014410	ENSLACP00000012936	ENSGMOP00000019418	ENSXMAP00000015907	ENSONIP00000021859
chorNOG05165	PSMD6	ENSP00000295901	ENSOANP00000003236	ENSGALP00000011822	ENSXETP00000014298	ENSGACP00000012215	ENSDARP00000094762	SINCAMP00000020933	ENSPMAP00000006869	ENSGGOP00000017718	ENSNLEP00000014388	ENSCJAP00000036335	ENSMUSP00000022256	ENSSTOP00000011269	ENSCAFP00000010204	ENSAMEP00000016076	ENSMPUP00000016829	ENSTTRP00000012923	ENSMLUP00000012939	ENSPVAP00000014001	ENSOGAP00000013680	ENSLAFP00000000030	ENSMODP00000003747	ENSSHAP00000014473	ENSTGUP00000009741	ENSPSIP00000002881	ENSLACP00000002079	ENSGMOP00000009788	ENSXMAP00000001999	ENSONIP00000025656	KOG0687	BUSCOvEOG715HTG
chorNOG05220	VWA8	ENSP00000368612	ENSOANP00000007339	ENSGALP00000027352	ENSXETP00000041035	ENSGACP00000012182	ENSDARP00000102255	SINCAMP00000002710	ENSPMAP00000005333	ENSGGOP00000009692	ENSNLEP00000001786	ENSCJAP00000032597	ENSMUSP00000048925	ENSSTOP00000009007	ENSCAFP00000007107	ENSAMEP00000009240	ENSMPUP00000001830	ENSTTRP00000006817	ENSMLUP00000014017	ENSPVAP00000009489	ENSOGAP00000012615	ENSLAFP00000006702	ENSMODP00000018544	ENSSHAP00000002822	ENSTGUP00000012775	ENSPSIP00000006475	ENSLACP00000002323	ENSGMOP00000007533	ENSXMAP00000007225	ENSONIP00000020582		BUSCOvEOG7WQ2FT
chorNOG05230	EXOSC7	ENSP00000265564	ENSOANP00000010857	ENSGALP00000019366	ENSXETP00000043450	ENSGACP00000004061	ENSDARP00000063617	SINCAMP00000012623	ENSPMAP00000010371	ENSGGOP00000013161	ENSNLEP00000007302	ENSCJAP00000003491	ENSMUSP00000026891	ENSSTOP00000005263	ENSCAFP00000020720	ENSAMEP00000012769	ENSMPUP00000015226	ENSTTRP00000006804	ENSMLUP00000012970	ENSPVAP00000011732	ENSOGAP00000000903	ENSLAFP00000010650	ENSMODP00000014093	ENSSHAP00000003826	ENSTGUP00000005122	ENSPSIP00000012164	ENSLACP00000013710	ENSGMOP00000008485	ENSXMAP00000014325	ENSONIP00000024756		BUSCOvEOG7WSXR2
chorNOG05232	ADPRHL2	ENSP00000362273	ENSOANP00000003287	ENSGALP00000003617	ENSXETP00000059133	ENSGACP00000016792	ENSDARP00000027022	SINCAMP00000004087	ENSPMAP00000009559	ENSGGOP00000003704	ENSNLEP00000013725	ENSCJAP00000048920	ENSMUSP00000099677	ENSSTOP00000009196	ENSCAFP00000036029	ENSAMEP00000000487	ENSMPUP00000014711	ENSTTRP00000014309	ENSMLUP00000020975	ENSPVAP00000004815	ENSOGAP00000017995	ENSLAFP00000014490	ENSMODP00000022289	ENSSHAP00000020800	ENSTGUP00000001671	ENSPSIP00000011765	ENSLACP00000019731	ENSGMOP00000018872	ENSXMAP00000009305	ENSONIP00000024571		BUSCOvEOG7X0P6X
chorNOG05240	MCM8	ENSP00000368174	ENSOANP00000013356	ENSGALP00000014958	ENSXETP00000060047	ENSGACP00000015657	ENSDARP00000097832	SINCAMP00000013148	ENSPMAP00000008759	ENSGGOP00000008418	ENSNLEP00000017048	ENSCJAP00000039655	ENSMUSP00000066842	ENSSTOP00000006160	ENSCAFP00000008927	ENSAMEP00000011170	ENSMPUP00000006278	ENSTTRP00000012236	ENSMLUP00000005945	ENSPVAP00000007118	ENSOGAP00000011609	ENSLAFP00000002082	ENSMODP00000004733	ENSSHAP00000012292	ENSTGUP00000002276	ENSPSIP00000020313	ENSLACP00000018573	ENSGMOP00000013661	ENSXMAP00000014320	ENSONIP00000001739		BUSCOvEOG7XSN39
chorNOG05249	DTWD2	ENSP00000425048	ENSOANP00000028820	ENSGALP00000003525	ENSXETP00000038158	ENSGACP00000020844	ENSDARP00000126236	SINCAMP00000017657	ENSPMAP00000002951	ENSGGOP00000009374	ENSNLEP00000014380	ENSCJAP00000031038	ENSMUSP00000025383	ENSSTOP00000003220	ENSCAFP00000000258	ENSAMEP00000016444	ENSMPUP00000000811	ENSTTRP00000007221	ENSMLUP00000002562	ENSPVAP00000009867	ENSOGAP00000002161	ENSLAFP00000009895	ENSMODP00000016972	ENSSHAP00000007703	ENSTGUP00000017831	ENSPSIP00000020179	ENSLACP00000009023	ENSGMOP00000009017	ENSXMAP00000018739	ENSONIP00000009295		BUSCOvEOG7FTXDX
chorNOG05310	NEXN	ENSP00000333938	ENSOANP00000015512	ENSGALP00000014529	ENSXETP00000058758	ENSGACP00000013366	ENSDARP00000074386	SINCAMP00000012986	ENSPMAP00000002857	ENSGGOP00000028724	ENSNLEP00000011899	ENSCJAP00000013093	ENSMUSP00000037120	ENSSTOP00000012807	ENSCAFP00000030184	ENSAMEP00000007748	ENSMPUP00000010720	ENSTTRP00000000087	ENSMLUP00000003706	ENSPVAP00000013797	ENSOGAP00000012752	ENSLAFP00000023190	ENSMODP00000026018	ENSSHAP00000005601	ENSTGUP00000007135	ENSPSIP00000014132	ENSLACP00000013836	ENSGMOP00000014947	ENSXMAP00000018458	ENSONIP00000002165		BUSCOvEOG71VMGX
chorNOG05312	CLUAP1	ENSP00000460850	ENSOANP00000016388	ENSGALP00000021808	ENSXETP00000022718	ENSGACP00000011505	ENSDARP00000101015	SINCAMP00000023206	ENSPMAP00000001514	ENSGGOP00000016174	ENSNLEP00000011775	ENSCJAP00000036513	ENSMUSP00000043397	ENSSTOP00000007496	ENSCAFP00000040915	ENSAMEP00000011213	ENSMPUP00000014991	ENSTTRP00000016100	ENSMLUP00000016166	ENSPVAP00000015608	ENSOGAP00000014247	ENSLAFP00000006604	ENSMODP00000020511	ENSSHAP00000018061	ENSTGUP00000003973	ENSPSIP00000018985	ENSLACP00000008605	ENSGMOP00000019297	ENSXMAP00000008837	ENSONIP00000015859		BUSCOvEOG78KSRN
chorNOG05371	EXOSC3	ENSP00000323046	ENSOANP00000001376	ENSGALP00000003808	ENSXETP00000028599	ENSGACP00000021562	ENSDARP00000046839	SINCAMP00000015798	ENSPMAP00000008972	ENSGGOP00000006820	ENSNLEP00000004270	ENSCJAP00000019553	ENSMUSP00000030003	ENSSTOP00000008840	ENSCAFP00000003464	ENSAMEP00000005284	ENSMPUP00000006092	ENSTTRP00000011171	ENSMLUP00000019279	ENSPVAP00000009726	ENSOGAP00000009182	ENSLAFP00000000604	ENSMODP00000003614	ENSSHAP00000019977	ENSTGUP00000006323	ENSPSIP00000006303	ENSLACP00000006568	ENSGMOP00000005332	ENSXMAP00000015143	ENSONIP00000001982		BUSCOvEOG7TXD6N
chorNOG05449	FOXRED1	ENSP00000263578	ENSOANP00000026599	ENSGALP00000001528	ENSXETP00000008474	ENSGACP00000027578	ENSDARP00000080456	SINCAMP00000018324	ENSPMAP00000007733	ENSGGOP00000026557	ENSNLEP00000009088	ENSCJAP00000016252	ENSMUSP00000038924	ENSSTOP00000008895	ENSCAFP00000015364	ENSAMEP00000000121	ENSMPUP00000006581	ENSTTRP00000001469	ENSMLUP00000015808	ENSPVAP00000000942	ENSOGAP00000008008	ENSLAFP00000008590	ENSMODP00000005664	ENSSHAP00000010696	ENSTGUP00000000830	ENSPSIP00000014815	ENSLACP00000020267	ENSGMOP00000011874	ENSXMAP00000011331	ENSONIP00000016780		BUSCOvEOG7MGTN7
chorNOG05511	CCDC47	ENSP00000225726	ENSOANP00000020767	ENSGALP00000000782	ENSXETP00000007052	ENSGACP00000018127	ENSDARP00000051541	SINCAMP00000002998	ENSPMAP00000004687	ENSGGOP00000018252	ENSNLEP00000005275	ENSCJAP00000036581	ENSMUSP00000002043	ENSSTOP00000007979	ENSCAFP00000018949	ENSAMEP00000003417	ENSMPUP00000014815	ENSTTRP00000001580	ENSMLUP00000010597	ENSPVAP00000000142	ENSOGAP00000006147	ENSLAFP00000014601	ENSMODP00000012446	ENSSHAP00000014821	ENSTGUP00000001994	ENSPSIP00000012495	ENSLACP00000013494	ENSGMOP00000014802	ENSXMAP00000008068	ENSONIP00000012384		BUSCOvEOG7KSR01
chorNOG05564	CDC7	ENSP00000234626	ENSOANP00000023290	ENSGALP00000009735	ENSXETP00000049791	ENSGACP00000020698	ENSDARP00000032739	SINCAMP00000012055	ENSPMAP00000009418	ENSGGOP00000025732	ENSNLEP00000012580	ENSCJAP00000003290	ENSMUSP00000031221	ENSSTOP00000001898	ENSCAFP00000029929	ENSAMEP00000000528	ENSMPUP00000004468	ENSTTRP00000005873	ENSMLUP00000013724	ENSPVAP00000009162	ENSOGAP00000017075	ENSLAFP00000008623	ENSMODP00000015076	ENSSHAP00000016894	ENSTGUP00000006330	ENSPSIP00000002554	ENSLACP00000011234	ENSGMOP00000018718	ENSXMAP00000004176	ENSONIP00000013311		BUSCOvEOG7F7PZS
chorNOG05588	NVL	ENSP00000281701	ENSOANP00000002314	ENSGALP00000015157	ENSXETP00000040207	ENSGACP00000003181	ENSDARP00000032193	SINCAMP00000012345	ENSPMAP00000009360	ENSGGOP00000028624	ENSNLEP00000016399	ENSCJAP00000014991	ENSMUSP00000027797	ENSSTOP00000013199	ENSCAFP00000040864	ENSAMEP00000016822	ENSMPUP00000003998	ENSTTRP00000014597	ENSMLUP00000002840	ENSPVAP00000013232	ENSOGAP00000003520	ENSLAFP00000012405	ENSMODP00000006358	ENSSHAP00000006194	ENSTGUP00000004164	ENSPSIP00000008639	ENSLACP00000005001	ENSGMOP00000017634	ENSXMAP00000015083	ENSONIP00000016526		BUSCOvEOG7JQ5B0
chorNOG05634	MSH6	ENSP00000234420	ENSOANP00000016585	ENSGALP00000014551	ENSXETP00000049000	ENSGACP00000007160	ENSDARP00000017721	SINCAMP00000022447	ENSPMAP00000009336	ENSGGOP00000018924	ENSNLEP00000010403	ENSCJAP00000020387	ENSMUSP00000005503	ENSSTOP00000016600	ENSCAFP00000040899	ENSAMEP00000006662	ENSMPUP00000010923	ENSTTRP00000007640	ENSMLUP00000008006	ENSPVAP00000010278	ENSOGAP00000021215	ENSLAFP00000001328	ENSMODP00000001344	ENSSHAP00000009277	ENSTGUP00000005725	ENSPSIP00000005328	ENSLACP00000017187	ENSGMOP00000017118	ENSXMAP00000011014	ENSONIP00000012391		BUSCOvEOG7283DS
chorNOG05653	DDOST	ENSP00000364188	ENSOANP00000016495	ENSGALP00000038313	ENSXETP00000042918	ENSGACP00000006972	ENSDARP00000054289	SINCAMP00000001336	ENSPMAP00000007379	ENSGGOP00000014221	ENSNLEP00000009685	ENSCJAP00000011979	ENSMUSP00000030538	ENSSTOP00000014039	ENSCAFP00000022169	ENSAMEP00000003146	ENSMPUP00000015992	ENSTTRP00000010697	ENSMLUP00000010390	ENSPVAP00000013071	ENSOGAP00000011767	ENSLAFP00000011356	ENSMODP00000019921	ENSSHAP00000009396	ENSTGUP00000002166	ENSPSIP00000012405	ENSLACP00000006059	ENSGMOP00000008975	ENSXMAP00000012443	ENSONIP00000008260		BUSCOvEOG7B8KSZ
chorNOG05666	TBL3	ENSP00000454836	ENSOANP00000015573	ENSGALP00000008904	ENSXETP00000015707	ENSGACP00000015863	ENSDARP00000068663	SINCAMP00000005378	ENSPMAP00000005347	ENSGGOP00000028225	ENSNLEP00000010903	ENSCJAP00000028116	ENSMUSP00000120911	ENSSTOP00000011622	ENSCAFP00000028736	ENSAMEP00000018661	ENSMPUP00000015434	ENSTTRP00000010806	ENSMLUP00000010666	ENSPVAP00000015771	ENSOGAP00000009033	ENSLAFP00000003928	ENSMODP00000027702	ENSSHAP00000017981	ENSTGUP00000006840	ENSPSIP00000014587	ENSLACP00000000688	ENSGMOP00000012372	ENSXMAP00000014930	ENSONIP00000002896		BUSCOvEOG72FTWZ
chorNOG05699	GCLC	ENSP00000229416	ENSOANP00000004547	ENSGALP00000026270	ENSXETP00000034936	ENSGACP00000008483	ENSDARP00000017790	SINCAMP00000020523	ENSPMAP00000007565	ENSGGOP00000006578	ENSNLEP00000004220	ENSCJAP00000043488	ENSMUSP00000034905	ENSSTOP00000000811	ENSCAFP00000003329	ENSAMEP00000006121	ENSMPUP00000008788	ENSTTRP00000000697	ENSMLUP00000010238	ENSPVAP00000013944	ENSOGAP00000006285	ENSLAFP00000027598	ENSMODP00000023448	ENSSHAP00000019763	ENSTGUP00000013244	ENSPSIP00000013994	ENSLACP00000001656	ENSGMOP00000006037	ENSXMAP00000010276	ENSONIP00000012184		BUSCOvEOG7M66X4
chorNOG05703	EDEM2	ENSP00000363616	ENSOANP00000000732	ENSGALP00000004936	ENSXETP00000016233	ENSGACP00000000653	ENSDARP00000037677	SINCAMP00000018400	ENSPMAP00000006137	ENSGGOP00000012850	ENSNLEP00000012427	ENSCJAP00000033064	ENSMUSP00000041202	ENSSTOP00000010682	ENSCAFP00000011750	ENSAMEP00000010173	ENSMPUP00000017694	ENSTTRP00000016124	ENSMLUP00000003807	ENSPVAP00000016767	ENSOGAP00000001627	ENSLAFP00000002366	ENSMODP00000002275	ENSSHAP00000021523	ENSTGUP00000003924	ENSPSIP00000011068	ENSLACP00000020554	ENSGMOP00000017226	ENSXMAP00000013522	ENSONIP00000018542		BUSCOvEOG76MCZF
chorNOG05802	GALK2	ENSP00000453129	ENSOANP00000028706	ENSGALP00000022349	ENSXETP00000019298	ENSGACP00000008267	ENSDARP00000005687	SINCAMP00000009886	ENSPMAP00000005546	ENSGGOP00000002794	ENSNLEP00000007466	ENSCJAP00000002824	ENSMUSP00000028636	ENSSTOP00000004809	ENSCAFP00000021956	ENSAMEP00000001532	ENSMPUP00000012239	ENSTTRP00000000436	ENSMLUP00000012528	ENSPVAP00000013206	ENSOGAP00000011907	ENSLAFP00000014183	ENSMODP00000002948	ENSSHAP00000019503	ENSTGUP00000007530	ENSPSIP00000010314	ENSLACP00000014938	ENSGMOP00000005101	ENSXMAP00000011157	ENSONIP00000010542
chorNOG05828	VIPAS39	ENSP00000339122	ENSOANP00000016802	ENSGALP00000017009	ENSXETP00000024211	ENSGACP00000018092	ENSDARP00000041450	SINCAMP00000003575	ENSPMAP00000003680	ENSGGOP00000016130	ENSNLEP00000020313	ENSCJAP00000030970	ENSMUSP00000072527	ENSSTOP00000002834	ENSCAFP00000025343	ENSAMEP00000004106	ENSMPUP00000008736	ENSTTRP00000011573	ENSMLUP00000004720	ENSPVAP00000004612	ENSOGAP00000005543	ENSLAFP00000004737	ENSMODP00000006665	ENSSHAP00000005719	ENSTGUP00000012681	ENSPSIP00000005214	ENSLACP00000017965	ENSGMOP00000003127	ENSXMAP00000013559	ENSONIP00000023960		BUSCOvEOG7PCC65
chorNOG05977	KLHDC3	ENSP00000313995	ENSOANP00000013440	ENSGALP00000013895	ENSXETP00000001241	ENSGACP00000005442	ENSDARP00000110571	SINCAMP00000004033	ENSPMAP00000001762	ENSGGOP00000023740	ENSNLEP00000005438	ENSCJAP00000009003	ENSMUSP00000071743	ENSSTOP00000008518	ENSCAFP00000002575	ENSAMEP00000013311	ENSMPUP00000013034	ENSTTRP00000006617	ENSMLUP00000011066	ENSPVAP00000008223	ENSOGAP00000011377	ENSLAFP00000024449	ENSMODP00000030434	ENSSHAP00000013929	ENSTGUP00000005065	ENSPSIP00000002327	ENSLACP00000006060	ENSGMOP00000019817	ENSXMAP00000006845	ENSONIP00000012747		BUSCOvEOG770VX9
chorNOG06009	YEATS2	ENSP00000306983	ENSOANP00000014462	ENSGALP00000003613	ENSXETP00000030292	ENSGACP00000019861	ENSDARP00000103910	SINCAMP00000025255	ENSPMAP00000008930	ENSGGOP00000003660	ENSNLEP00000007350	ENSCJAP00000039534	ENSMUSP00000111222	ENSSTOP00000004811	ENSCAFP00000017553	ENSAMEP00000018386	ENSMPUP00000002367	ENSTTRP00000003022	ENSMLUP00000004097	ENSPVAP00000011320	ENSOGAP00000012498	ENSLAFP00000008669	ENSMODP00000016813	ENSSHAP00000016319	ENSTGUP00000005713	ENSPSIP00000010341	ENSLACP00000018780	ENSGMOP00000012714	ENSXMAP00000015099	ENSONIP00000012658		BUSCOvEOG7QC2JJ
chorNOG06108	ERCC6	ENSP00000348089	ENSOANP00000012861	ENSGALP00000010093	ENSXETP00000056106	ENSGACP00000009209	ENSDARP00000099262	SINCAMP00000006361	ENSPMAP00000008780	ENSGGOP00000006723	ENSNLEP00000019209	ENSCJAP00000024754	ENSMUSP00000066256	ENSSTOP00000002862	ENSCAFP00000009895	ENSAMEP00000010956	ENSMPUP00000009183	ENSTTRP00000013957	ENSMLUP00000010951	ENSPVAP00000009797	ENSOGAP00000001396	ENSLAFP00000011931	ENSMODP00000003046	ENSSHAP00000022286	ENSTGUP00000008484	ENSPSIP00000017054	ENSLACP00000013971	ENSGMOP00000003846	ENSXMAP00000002146	ENSONIP00000012042		BUSCOvEOG7J3XW5
chorNOG06291	PAN3	ENSP00000370345	ENSOANP00000014442	ENSGALP00000027557	ENSXETP00000025796	ENSGACP00000004041	ENSDARP00000048272	SINCAMP00000014253	ENSPMAP00000002616	ENSGGOP00000015690	ENSNLEP00000000516	ENSCJAP00000036104	ENSMUSP00000031651	ENSSTOP00000008489	ENSCAFP00000043143	ENSAMEP00000002458	ENSMPUP00000004948	ENSTTRP00000002637	ENSMLUP00000003961	ENSPVAP00000001051	ENSOGAP00000013085	ENSLAFP00000023849	ENSMODP00000011308	ENSSHAP00000021312	ENSTGUP00000011983	ENSPSIP00000014233	ENSLACP00000019509	ENSGMOP00000016253	ENSXMAP00000009845	ENSONIP00000017775		BUSCOvEOG7FXSMZ
chorNOG06299	ECD	ENSP00000401566	ENSOANP00000001782	ENSGALP00000004223	ENSXETP00000050904	ENSGACP00000013541	ENSDARP00000115988	SINCAMP00000024014	ENSPMAP00000004623	ENSGGOP00000016035	ENSNLEP00000020096	ENSCJAP00000047730	ENSMUSP00000022344	ENSSTOP00000022691	ENSCAFP00000021560	ENSAMEP00000017937	ENSMPUP00000003815	ENSTTRP00000000770	ENSMLUP00000004114	ENSPVAP00000012251	ENSOGAP00000003107	ENSLAFP00000003975	ENSMODP00000000172	ENSSHAP00000005162	ENSTGUP00000016889	ENSPSIP00000017313	ENSLACP00000009911	ENSGMOP00000020391	ENSXMAP00000018625	ENSONIP00000000937		BUSCOvEOG7GF4V0
chorNOG06337	MRPL22	ENSP00000431040	ENSOANP00000008081	ENSGALP00000006234	ENSXETP00000042033	ENSGACP00000027534	ENSDARP00000080495	SINCAMP00000010258	ENSPMAP00000005021	ENSGGOP00000009981	ENSNLEP00000020255	ENSCJAP00000013654	ENSMUSP00000020820	ENSSTOP00000005201	ENSCAFP00000031064	ENSAMEP00000017547	ENSMPUP00000013430	ENSTTRP00000015123	ENSMLUP00000015362	ENSPVAP00000002143	ENSOGAP00000015020	ENSLAFP00000008267	ENSMODP00000010646	ENSSHAP00000014185	ENSTGUP00000000697	ENSPSIP00000004156	ENSLACP00000003768	ENSGMOP00000014634	ENSXMAP00000015594	ENSONIP00000020702		BUSCOvEOG7TQNQT
chorNOG06383	RIOK2	ENSP00000283109	ENSOANP00000001956	ENSGALP00000024630	ENSXETP00000028881	ENSGACP00000012877	ENSDARP00000051091	SINCAMP00000020050	ENSPMAP00000004002	ENSGGOP00000020025	ENSNLEP00000017614	ENSCJAP00000017772	ENSMUSP00000024620	ENSSTOP00000005952	ENSCAFP00000011472	ENSAMEP00000015411	ENSMPUP00000004416	ENSTTRP00000010088	ENSMLUP00000014686	ENSPVAP00000015720	ENSOGAP00000007585	ENSLAFP00000000768	ENSMODP00000019405	ENSSHAP00000007992	ENSTGUP00000001264	ENSPSIP00000014781	ENSLACP00000000305	ENSGMOP00000012144	ENSXMAP00000007457	ENSONIP00000017227		BUSCOvEOG7FN5XQ
chorNOG06409	WDR36	ENSP00000423067	ENSOANP00000023867	ENSGALP00000000325	ENSXETP00000024083	ENSGACP00000020397	ENSDARP00000008668	SINCAMP00000017998	ENSPMAP00000007827	ENSGGOP00000018951	ENSNLEP00000013909	ENSCJAP00000030075	ENSMUSP00000052465	ENSSTOP00000013150	ENSCAFP00000010969	ENSAMEP00000013499	ENSMPUP00000012552	ENSTTRP00000000559	ENSMLUP00000002182	ENSPVAP00000001797	ENSOGAP00000000546	ENSLAFP00000026822	ENSMODP00000019537	ENSSHAP00000004185	ENSTGUP00000001020	ENSPSIP00000013148	ENSLACP00000023165	ENSGMOP00000010030	ENSXMAP00000005133	ENSONIP00000015801		BUSCOvEOG7QC2JN
chorNOG06436	CDC5L	ENSP00000360532	ENSOANP00000013124	ENSGALP00000035905	ENSXETP00000017277	ENSGACP00000015608	ENSDARP00000109711	SINCAMP00000006229	ENSPMAP00000005795	ENSGGOP00000006644	ENSNLEP00000004393	ENSCJAP00000022454	ENSMUSP00000024727	ENSSTOP00000014481	ENSCAFP00000002938	ENSAMEP00000012337	ENSMPUP00000012451	ENSTTRP00000006562	ENSMLUP00000011657	ENSPVAP00000004334	ENSOGAP00000007352	ENSLAFP00000010612	ENSMODP00000023612	ENSSHAP00000020802	ENSTGUP00000013645	ENSPSIP00000014643	ENSLACP00000009131	ENSGMOP00000000404	ENSXMAP00000007047	ENSONIP00000001788		BUSCOvEOG7SQZ95
chorNOG06454	KIAA1033	ENSP00000328062	ENSOANP00000008809	ENSGALP00000020654	ENSXETP00000003997	ENSGACP00000017861	ENSDARP00000082748	SINCAMP00000014629	ENSPMAP00000003196	ENSGGOP00000022877	ENSNLEP00000008059	ENSCJAP00000027398	ENSMUSP00000039322	ENSSTOP00000012824	ENSCAFP00000002782	ENSAMEP00000007272	ENSMPUP00000012009	ENSTTRP00000016082	ENSMLUP00000006741	ENSPVAP00000016648	ENSOGAP00000004341	ENSLAFP00000011872	ENSMODP00000002469	ENSSHAP00000010830	ENSTGUP00000011434	ENSPSIP00000018796	ENSLACP00000000026	ENSGMOP00000017553	ENSXMAP00000019321	ENSONIP00000013155		BUSCOvEOG7KM0G9
chorNOG06471	EIF2B4	ENSP00000394869	ENSOANP00000027420	ENSGALP00000020353	ENSXETP00000045289	ENSGACP00000014145	ENSDARP00000005720	SINCAMP00000024516	ENSPMAP00000009536	ENSGGOP00000010705	ENSNLEP00000004086	ENSCJAP00000001818	ENSMUSP00000110250	ENSSTOP00000010203	ENSCAFP00000031031	ENSAMEP00000001641	ENSMPUP00000009681	ENSTTRP00000011877	ENSMLUP00000001252	ENSPVAP00000014306	ENSOGAP00000011049	ENSLAFP00000004692	ENSMODP00000019556	ENSSHAP00000015890	ENSTGUP00000015208	ENSPSIP00000004475	ENSLACP00000000554	ENSGMOP00000013997	ENSXMAP00000004178	ENSONIP00000019269		BUSCOvEOG705TF3
chorNOG06487	TMEM231	ENSP00000381184	ENSOANP00000012991	ENSGALP00000005089	ENSXETP00000007717	ENSGACP00000002792	ENSDARP00000061995	SINCAMP00000006147	ENSPMAP00000004297	ENSGGOP00000011994	ENSNLEP00000015825	ENSCJAP00000026234	ENSMUSP00000034429	ENSSTOP00000012359	ENSCAFP00000038439	ENSAMEP00000005775	ENSMPUP00000009841	ENSTTRP00000001144	ENSMLUP00000012216	ENSPVAP00000006370	ENSOGAP00000001667	ENSLAFP00000023397	ENSMODP00000002653	ENSSHAP00000000530	ENSTGUP00000008715	ENSPSIP00000011996	ENSLACP00000001027	ENSGMOP00000004052	ENSXMAP00000016096	ENSONIP00000013753		BUSCOvEOG71C89S
chorNOG06488	HACL1	ENSP00000323811	ENSOANP00000010773	ENSGALP00000018260	ENSXETP00000019707	ENSGACP00000010719	ENSDARP00000005715	SINCAMP00000007582	ENSPMAP00000003890	ENSGGOP00000010539	ENSNLEP00000001673	ENSCJAP00000006253	ENSMUSP00000022437	ENSSTOP00000016155	ENSCAFP00000036357	ENSAMEP00000009373	ENSMPUP00000001536	ENSTTRP00000013661	ENSMLUP00000002525	ENSPVAP00000000699	ENSOGAP00000012509	ENSLAFP00000014438	ENSMODP00000032561	ENSSHAP00000003894	ENSTGUP00000003143	ENSPSIP00000007217	ENSLACP00000000155	ENSGMOP00000004564	ENSXMAP00000013896	ENSONIP00000003646	KOG1185	BUSCOvEOG73V185
chorNOG06564	NCAPG2	ENSP00000348657	ENSOANP00000009786	ENSGALP00000010530	ENSXETP00000015553	ENSGACP00000005196	ENSDARP00000078525	SINCAMP00000022739	ENSPMAP00000003639	ENSGGOP00000001949	ENSNLEP00000001863	ENSCJAP00000044115	ENSMUSP00000081889	ENSSTOP00000010924	ENSCAFP00000007799	ENSAMEP00000008812	ENSMPUP00000009743	ENSTTRP00000012262	ENSMLUP00000005715	ENSPVAP00000016577	ENSOGAP00000010504	ENSLAFP00000000581	ENSMODP00000006653	ENSSHAP00000014028	ENSTGUP00000000756	ENSPSIP00000020545	ENSLACP00000002040	ENSGMOP00000012265	ENSXMAP00000002406	ENSONIP00000007543		BUSCOvEOG7Z0CJX
chorNOG06598	RNMT	ENSP00000262173	ENSOANP00000013196	ENSGALP00000022479	ENSXETP00000059893	ENSGACP00000023264	ENSDARP00000083350	SINCAMP00000021165	ENSPMAP00000009920	ENSGGOP00000005408	ENSNLEP00000011272	ENSCJAP00000051157	ENSMUSP00000009679	ENSSTOP00000004790	ENSCAFP00000000253	ENSAMEP00000018725	ENSMPUP00000004279	ENSTTRP00000015509	ENSMLUP00000012297	ENSPVAP00000005876	ENSOGAP00000001182	ENSLAFP00000020854	ENSMODP00000026752	ENSSHAP00000018208	ENSTGUP00000009756	ENSPSIP00000008009	ENSLACP00000016486	ENSGMOP00000005654	ENSXMAP00000005210	ENSONIP00000019278		BUSCOvEOG74F7QB
chorNOG06736	PDSS1	ENSP00000365388	ENSOANP00000009597	ENSGALP00000012210	ENSXETP00000040750	ENSGACP00000006773	ENSDARP00000040864	SINCAMP00000010859	ENSPMAP00000010834	ENSGGOP00000024339	ENSNLEP00000020455	ENSCJAP00000046365	ENSMUSP00000055689	ENSSTOP00000001519	ENSCAFP00000006434	ENSAMEP00000002042	ENSMPUP00000012135	ENSTTRP00000002894	ENSMLUP00000008064	ENSPVAP00000012424	ENSOGAP00000012484	ENSLAFP00000015069	ENSMODP00000010609	ENSSHAP00000013496	ENSTGUP00000001169	ENSPSIP00000017783	ENSLACP00000008042	ENSGMOP00000019508	ENSXMAP00000008346	ENSONIP00000008075		BUSCOvEOG7S1VNC
chorNOG06792	NSUN2	ENSP00000264670	ENSOANP00000014718	ENSGALP00000021294	ENSXETP00000059424	ENSGACP00000011859	ENSDARP00000118997	SINCAMP00000012374	ENSPMAP00000003098	ENSGGOP00000016182	ENSNLEP00000013868	ENSCJAP00000016019	ENSMUSP00000105321	ENSSTOP00000003694	ENSCAFP00000015198	ENSAMEP00000002932	ENSMPUP00000007504	ENSTTRP00000012024	ENSMLUP00000008771	ENSPVAP00000010029	ENSOGAP00000013448	ENSLAFP00000007887	ENSMODP00000002486	ENSSHAP00000012923	ENSTGUP00000008045	ENSPSIP00000017177	ENSLACP00000005509	ENSGMOP00000014330	ENSXMAP00000013642	ENSONIP00000009779		BUSCOvEOG7Z0CK4
chorNOG06885	LARS	ENSP00000377954	ENSOANP00000009171	ENSGALP00000012100	ENSXETP00000004955	ENSGACP00000027395	ENSDARP00000003359	SINCAMP00000011124	ENSPMAP00000005871	ENSGGOP00000004039	ENSNLEP00000012036	ENSCJAP00000039714	ENSMUSP00000095197	ENSSTOP00000002117	ENSCAFP00000009651	ENSAMEP00000018580	ENSMPUP00000007786	ENSTTRP00000015845	ENSMLUP00000001041	ENSPVAP00000010595	ENSOGAP00000007851	ENSLAFP00000018617	ENSMODP00000031481	ENSSHAP00000007000	ENSTGUP00000000120	ENSPSIP00000017839	ENSLACP00000010578	ENSGMOP00000014615	ENSXMAP00000001491	ENSONIP00000010673		BUSCOvEOG78GXGK
chorNOG06909	AQR	ENSP00000156471	ENSOANP00000004061	ENSGALP00000015978	ENSXETP00000028235	ENSGACP00000013858	ENSDARP00000110866	SINCAMP00000009357	ENSPMAP00000003608	ENSGGOP00000013742	ENSNLEP00000013592	ENSCJAP00000039150	ENSMUSP00000047157	ENSSTOP00000016881	ENSCAFP00000012323	ENSAMEP00000005551	ENSMPUP00000008106	ENSTTRP00000014034	ENSMLUP00000005703	ENSPVAP00000009739	ENSOGAP00000014339	ENSLAFP00000014822	ENSMODP00000001657	ENSSHAP00000020024	ENSTGUP00000012144	ENSPSIP00000008630	ENSLACP00000013678	ENSGMOP00000010523	ENSXMAP00000009634	ENSONIP00000001761		BUSCOvEOG7G7DBJ
chorNOG06945	SLC38A9	ENSP00000316596	ENSOANP00000007741	ENSGALP00000023677	ENSXETP00000058281	ENSGACP00000024625	ENSDARP00000041067	SINCAMP00000017149	ENSPMAP00000002386	ENSGGOP00000013156	ENSNLEP00000001961	ENSCJAP00000003510	ENSMUSP00000052172	ENSSTOP00000019285	ENSCAFP00000010216	ENSAMEP00000014707	ENSMPUP00000007556	ENSTTRP00000008833	ENSMLUP00000001079	ENSPVAP00000002311	ENSOGAP00000006787	ENSLAFP00000014684	ENSMODP00000024337	ENSSHAP00000009545	ENSTGUP00000002614	ENSPSIP00000017955	ENSLACP00000006212	ENSGMOP00000001329	ENSXMAP00000007692	ENSONIP00000014630		BUSCOvEOG754BCK
chorNOG07106	PCSK2	ENSP00000262545	ENSOANP00000001977	ENSGALP00000014198	ENSXETP00000007668	ENSGACP00000011999	ENSDARP00000108211	SINCAMP00000018289	ENSPMAP00000009842	ENSGGOP00000007101	ENSNLEP00000011760	ENSCJAP00000008908	ENSMUSP00000028905	ENSSTOP00000008886	ENSCAFP00000008234	ENSAMEP00000005781	ENSMPUP00000001367	ENSTTRP00000006896	ENSMLUP00000002651	ENSPVAP00000000385	ENSOGAP00000000538	ENSLAFP00000028323	ENSMODP00000006674	ENSSHAP00000012098	ENSTGUP00000002479	ENSPSIP00000010262	ENSLACP00000014674	ENSGMOP00000013550	ENSXMAP00000010657	ENSONIP00000000436		BUSCOvEOG7PG7DD
chorNOG07110	CCDC147	ENSP00000358718	ENSOANP00000002571	ENSGALP00000013696	ENSXETP00000030449	ENSGACP00000026606	ENSDARP00000091840	SINCAMP00000002276	ENSPMAP00000005080	ENSGGOP00000025469	ENSNLEP00000018669	ENSCJAP00000034324	ENSMUSP00000070533	ENSSTOP00000004149	ENSCAFP00000015612	ENSAMEP00000019066	ENSMPUP00000016686	ENSTTRP00000001786	ENSMLUP00000011311	ENSPVAP00000003991	ENSOGAP00000014722	ENSLAFP00000008624	ENSMODP00000013565	ENSSHAP00000018865	ENSTGUP00000010772	ENSPSIP00000013299	ENSLACP00000022373	ENSGMOP00000017449	ENSXMAP00000006090	ENSONIP00000019881		BUSCOvEOG7KSQZ8
chorNOG07151	MOCS1	ENSP00000362282	ENSOANP00000020784	ENSGALP00000016313	ENSXETP00000017088	ENSGACP00000017222	ENSDARP00000099913	SINCAMP00000017771	ENSPMAP00000000889	ENSGGOP00000008743	ENSNLEP00000000621	ENSCJAP00000019256	ENSMUSP00000133694	ENSSTOP00000001716	ENSCAFP00000002277	ENSAMEP00000003139	ENSMPUP00000013603	ENSTTRP00000008645	ENSMLUP00000018317	ENSPVAP00000004223	ENSOGAP00000002380	ENSLAFP00000006970	ENSMODP00000016402	ENSSHAP00000013837	ENSTGUP00000002586	ENSPSIP00000018964	ENSLACP00000007179	ENSGMOP00000004664	ENSXMAP00000018580	ENSONIP00000024619		BUSCOvEOG7N05TQ
chorNOG07174	NRDE2	ENSP00000346335	ENSOANP00000027732	ENSGALP00000017349	ENSXETP00000034250	ENSGACP00000016692	ENSDARP00000104069	SINCAMP00000019373	ENSPMAP00000003568	ENSGGOP00000008642	ENSNLEP00000020692	ENSCJAP00000032709	ENSMUSP00000021596	ENSSTOP00000001506	ENSCAFP00000025791	ENSAMEP00000001930	ENSMPUP00000008076	ENSTTRP00000012890	ENSMLUP00000006840	ENSPVAP00000009449	ENSOGAP00000005927	ENSLAFP00000004158	ENSMODP00000003288	ENSSHAP00000019714	ENSTGUP00000012826	ENSPSIP00000006020	ENSLACP00000015808	ENSGMOP00000016980	ENSXMAP00000009345	ENSONIP00000024561		BUSCOvEOG7641R8
chorNOG07249	C6orf211	ENSP00000356263	ENSOANP00000005283	ENSGALP00000021133	ENSXETP00000018556	ENSGACP00000011478	ENSDARP00000072525	SINCAMP00000020634	ENSPMAP00000009417	ENSGGOP00000022432	ENSNLEP00000018683	ENSCJAP00000024503	ENSMUSP00000093581	ENSSTOP00000011784	ENSCAFP00000000618	ENSAMEP00000011653	ENSMPUP00000010383	ENSTTRP00000013459	ENSMLUP00000012889	ENSPVAP00000004336	ENSOGAP00000009559	ENSLAFP00000006167	ENSMODP00000039362	ENSSHAP00000016236	ENSTGUP00000011611	ENSPSIP00000004348	ENSLACP00000005992	ENSGMOP00000015933	ENSXMAP00000003086	ENSONIP00000016804		BUSCOvEOG7H1C8P
chorNOG07270	PPAT	ENSP00000264220	ENSOANP00000012481	ENSGALP00000022273	ENSXETP00000012387	ENSGACP00000018921	ENSDARP00000072847	SINCAMP00000018850	ENSPMAP00000005752	ENSGGOP00000004520	ENSNLEP00000010708	ENSCJAP00000033388	ENSMUSP00000120632	ENSSTOP00000006495	ENSCAFP00000003241	ENSAMEP00000008874	ENSMPUP00000004879	ENSTTRP00000010359	ENSMLUP00000006658	ENSPVAP00000005287	ENSOGAP00000003182	ENSLAFP00000015334	ENSMODP00000025887	ENSSHAP00000003754	ENSTGUP00000007646	ENSPSIP00000014925	ENSLACP00000004808	ENSGMOP00000020360	ENSXMAP00000016882	ENSONIP00000003655
chorNOG07272	SMO	ENSP00000249373	ENSOANP00000018141	ENSGALP00000012824	ENSXETP00000032658	ENSGACP00000026035	ENSDARP00000013486	SINCAMP00000001123	ENSPMAP00000003500	ENSGGOP00000003175	ENSNLEP00000015269	ENSCJAP00000018990	ENSMUSP00000001812	ENSSTOP00000010265	ENSCAFP00000002213	ENSAMEP00000005502	ENSMPUP00000005835	ENSTTRP00000008000	ENSMLUP00000000880	ENSPVAP00000003190	ENSOGAP00000012270	ENSLAFP00000011156	ENSMODP00000018347	ENSSHAP00000010239	ENSTGUP00000001924	ENSPSIP00000007586	ENSLACP00000002758	ENSGMOP00000017041	ENSXMAP00000011040	ENSONIP00000014674		BUSCOvEOG7Q869W
chorNOG07290	CMSS1	ENSP00000410396	ENSOANP00000011992	ENSGALP00000024598	ENSXETP00000025914	ENSGACP00000003660	ENSDARP00000018592	SINCAMP00000022894	ENSPMAP00000001274	ENSGGOP00000013788	ENSNLEP00000003040	ENSCJAP00000001058	ENSMUSP00000110011	ENSSTOP00000018633	ENSCAFP00000013578	ENSAMEP00000004323	ENSMPUP00000011232	ENSTTRP00000001472	ENSMLUP00000001032	ENSPVAP00000016063	ENSOGAP00000001825	ENSLAFP00000014683	ENSMODP00000002778	ENSSHAP00000010813	ENSTGUP00000014042	ENSPSIP00000004081	ENSLACP00000010547	ENSGMOP00000017962	ENSXMAP00000011265	ENSONIP00000008436		BUSCOvEOG7XD55V
chorNOG07303	PIBF1	ENSP00000317144	ENSOANP00000015899	ENSGALP00000027316	ENSXETP00000010234	ENSGACP00000012945	ENSDARP00000016113	SINCAMP00000006802	ENSPMAP00000003689	ENSGGOP00000011211	ENSNLEP00000019534	ENSCJAP00000039353	ENSMUSP00000022650	ENSSTOP00000000280	ENSCAFP00000007491	ENSAMEP00000013172	ENSMPUP00000010164	ENSTTRP00000004012	ENSMLUP00000000524	ENSPVAP00000011928	ENSOGAP00000008826	ENSLAFP00000007647	ENSMODP00000000992	ENSSHAP00000018001	ENSTGUP00000012890	ENSPSIP00000004272	ENSLACP00000009594	ENSGMOP00000019881	ENSXMAP00000018290	ENSONIP00000000699		BUSCOvEOG7M9352
chorNOG07403	POLB	ENSP00000265421	ENSOANP00000001085	ENSGALP00000005963	ENSXETP00000036611	ENSGACP00000005399	ENSDARP00000017489	SINCAMP00000007346	ENSPMAP00000002879	ENSGGOP00000009031	ENSNLEP00000015641	ENSCJAP00000014753	ENSMUSP00000033938	ENSSTOP00000005240	ENSCAFP00000008250	ENSAMEP00000005454	ENSMPUP00000012614	ENSTTRP00000009128	ENSMLUP00000017104	ENSPVAP00000013965	ENSOGAP00000014463	ENSLAFP00000002237	ENSMODP00000012762	ENSSHAP00000021100	ENSTGUP00000005704	ENSPSIP00000004822	ENSLACP00000016610	ENSGMOP00000012374	ENSXMAP00000014589	ENSONIP00000018074		BUSCOvEOG7JDJN1
chorNOG07541	MCM10	ENSP00000354945	ENSOANP00000000324	ENSGALP00000005458	ENSXETP00000019989	ENSGACP00000025324	ENSDARP00000067338	SINCAMP00000014424	ENSPMAP00000009352	ENSGGOP00000013824	ENSNLEP00000014902	ENSCJAP00000017530	ENSMUSP00000027980	ENSSTOP00000010029	ENSCAFP00000007092	ENSAMEP00000014241	ENSMPUP00000000971	ENSTTRP00000010536	ENSMLUP00000001778	ENSPVAP00000002318	ENSOGAP00000008490	ENSLAFP00000003925	ENSMODP00000021033	ENSSHAP00000017429	ENSTGUP00000002335	ENSPSIP00000017845	ENSLACP00000001795	ENSGMOP00000009888	ENSXMAP00000008636	ENSONIP00000014870		BUSCOvEOG73XWH7
chorNOG07564	ADPGK	ENSP00000312250	ENSOANP00000021790	ENSGALP00000002754	ENSXETP00000049532	ENSGACP00000009591	ENSDARP00000122528	SINCAMP00000013851	ENSPMAP00000007737	ENSGGOP00000003837	ENSNLEP00000010929	ENSCJAP00000033626	ENSMUSP00000026266	ENSSTOP00000010987	ENSCAFP00000026156	ENSAMEP00000006140	ENSMPUP00000017077	ENSTTRP00000011164	ENSMLUP00000004395	ENSPVAP00000014987	ENSOGAP00000001744	ENSLAFP00000008655	ENSMODP00000012448	ENSSHAP00000019333	ENSTGUP00000004307	ENSPSIP00000007205	ENSLACP00000000871	ENSGMOP00000014460	ENSXMAP00000012226	ENSONIP00000016132
chorNOG07609	GALNS	ENSP00000268695	ENSOANP00000000709	ENSGALP00000010135	ENSXETP00000024579	ENSGACP00000020342	ENSDARP00000124843	SINCAMP00000015577	ENSPMAP00000000803	ENSGGOP00000012338	ENSNLEP00000018958	ENSCJAP00000023862	ENSMUSP00000015171	ENSSTOP00000019686	ENSCAFP00000029422	ENSAMEP00000000365	ENSMPUP00000007618	ENSTTRP00000004378	ENSMLUP00000002927	ENSPVAP00000002572	ENSOGAP00000000384	ENSLAFP00000015642	ENSMODP00000004888	ENSSHAP00000011054	ENSTGUP00000008002	ENSPSIP00000003356	ENSLACP00000007664	ENSGMOP00000001449	ENSXMAP00000018945	ENSONIP00000003819		BUSCOvEOG7JM93G
chorNOG07682	LTV1	ENSP00000356548	ENSOANP00000005424	ENSGALP00000022318	ENSXETP00000021548	ENSGACP00000026114	ENSDARP00000017491	SINCAMP00000004719	ENSPMAP00000007550	ENSGGOP00000028235	ENSNLEP00000018384	ENSCJAP00000035834	ENSMUSP00000019950	ENSSTOP00000011554	ENSCAFP00000000438	ENSAMEP00000012114	ENSMPUP00000017937	ENSTTRP00000008329	ENSMLUP00000015564	ENSPVAP00000011452	ENSOGAP00000010862	ENSLAFP00000001290	ENSMODP00000021532	ENSSHAP00000017631	ENSTGUP00000011363	ENSPSIP00000015613	ENSLACP00000006191	ENSGMOP00000005564	ENSXMAP00000005731	ENSONIP00000000051		BUSCOvEOG7SN335
chorNOG07703	ADCK1	ENSP00000238561	ENSOANP00000006906	ENSGALP00000017088	ENSXETP00000024217	ENSGACP00000026603	ENSDARP00000085064	SINCAMP00000003344	ENSPMAP00000005376	ENSGGOP00000009700	ENSNLEP00000020393	ENSCJAP00000031346	ENSMUSP00000098724	ENSSTOP00000009359	ENSCAFP00000025397	ENSAMEP00000004248	ENSMPUP00000008644	ENSTTRP00000008852	ENSMLUP00000000079	ENSPVAP00000006070	ENSOGAP00000006125	ENSLAFP00000028522	ENSMODP00000006445	ENSSHAP00000020392	ENSTGUP00000012716	ENSPSIP00000011175	ENSLACP00000013617	ENSGMOP00000009791	ENSXMAP00000015683	ENSONIP00000013891	KOG1235	BUSCOvEOG7615HS
chorNOG07717	RAB3GAP1	ENSP00000411418	ENSOANP00000012700	ENSGALP00000019921	ENSXETP00000001031	ENSGACP00000002899	ENSDARP00000108106	SINCAMP00000020881	ENSPMAP00000004818	ENSGGOP00000024974	ENSNLEP00000010427	ENSCJAP00000021427	ENSMUSP00000042070	ENSSTOP00000009489	ENSCAFP00000007525	ENSAMEP00000017333	ENSMPUP00000002507	ENSTTRP00000009317	ENSMLUP00000015046	ENSPVAP00000004205	ENSOGAP00000011922	ENSLAFP00000010056	ENSMODP00000000993	ENSSHAP00000019081	ENSTGUP00000012098	ENSPSIP00000006058	ENSLACP00000004440	ENSGMOP00000003871	ENSXMAP00000014617	ENSONIP00000009223		BUSCOvEOG7CJWWF
chorNOG07725	WDHD1	ENSP00000353793	ENSOANP00000016556	ENSGALP00000019893	ENSXETP00000026675	ENSGACP00000022875	ENSDARP00000113096	SINCAMP00000010099	ENSPMAP00000006783	ENSGGOP00000007589	ENSNLEP00000015520	ENSCJAP00000033845	ENSMUSP00000107421	ENSSTOP00000018370	ENSCAFP00000022083	ENSAMEP00000015175	ENSMPUP00000005501	ENSTTRP00000003111	ENSMLUP00000009463	ENSPVAP00000015164	ENSOGAP00000003088	ENSLAFP00000004516	ENSMODP00000014659	ENSSHAP00000015902	ENSTGUP00000013469	ENSPSIP00000013089	ENSLACP00000021684	ENSGMOP00000018711	ENSXMAP00000009861	ENSONIP00000008939		BUSCOvEOG7W9KH8
chorNOG07744	METTL6	ENSP00000373300	ENSOANP00000010781	ENSGALP00000018802	ENSXETP00000027441	ENSGACP00000002217	ENSDARP00000093347	SINCAMP00000003758	ENSPMAP00000010075	ENSGGOP00000018607	ENSNLEP00000001903	ENSCJAP00000006207	ENSMUSP00000077138	ENSSTOP00000013417	ENSCAFP00000009010	ENSAMEP00000009274	ENSMPUP00000001723	ENSTTRP00000013613	ENSMLUP00000002493	ENSPVAP00000000696	ENSOGAP00000012499	ENSLAFP00000005157	ENSMODP00000018160	ENSSHAP00000007412	ENSTGUP00000004070	ENSPSIP00000013525	ENSLACP00000012978	ENSGMOP00000017116	ENSXMAP00000013332	ENSONIP00000008486		BUSCOvEOG7C896V
chorNOG07954	TADA2A	ENSP00000225396	ENSOANP00000018228	ENSGALP00000008736	ENSXETP00000019612	ENSGACP00000014749	ENSDARP00000111548	SINCAMP00000012293	ENSPMAP00000000381	ENSGGOP00000011889	ENSNLEP00000003285	ENSCJAP00000028210	ENSMUSP00000018795	ENSSTOP00000002250	ENSCAFP00000026800	ENSAMEP00000013968	ENSMPUP00000014929	ENSTTRP00000008455	ENSMLUP00000013470	ENSPVAP00000009851	ENSOGAP00000000771	ENSLAFP00000022259	ENSMODP00000003113	ENSSHAP00000015198	ENSTGUP00000008506	ENSPSIP00000012100	ENSLACP00000012754	ENSGMOP00000017325	ENSXMAP00000011884	ENSONIP00000016560		BUSCOvEOG72BZPK
chorNOG07959	DICER1	ENSP00000343745	ENSOANP00000019062	ENSGALP00000017889	ENSXETP00000050382	ENSGACP00000026600	ENSDARP00000045880	SINCAMP00000021233	ENSPMAP00000010003	ENSGGOP00000003699	ENSNLEP00000021032	ENSCJAP00000049435	ENSMUSP00000043676	ENSSTOP00000023439	ENSCAFP00000026123	ENSAMEP00000006848	ENSMPUP00000003099	ENSTTRP00000012381	ENSMLUP00000003642	ENSPVAP00000004555	ENSOGAP00000009596	ENSLAFP00000011416	ENSMODP00000031737	ENSSHAP00000014131	ENSTGUP00000013036	ENSPSIP00000012225	ENSLACP00000009412	ENSGMOP00000006452	ENSXMAP00000015793	ENSONIP00000013102		BUSCOvEOG7TQNP4
chorNOG08199	MFSD1	ENSP00000403117	ENSOANP00000014307	ENSGALP00000015616	ENSXETP00000060524	ENSGACP00000013491	ENSDARP00000104367	SINCAMP00000025680	ENSPMAP00000006943	ENSGGOP00000020977	ENSNLEP00000005238	ENSCJAP00000000688	ENSMUSP00000029344	ENSSTOP00000009141	ENSCAFP00000020891	ENSAMEP00000014353	ENSMPUP00000002842	ENSTTRP00000002079	ENSMLUP00000001448	ENSPVAP00000007812	ENSOGAP00000013183	ENSLAFP00000006810	ENSMODP00000014298	ENSSHAP00000020738	ENSTGUP00000011543	ENSPSIP00000012780	ENSLACP00000014762	ENSGMOP00000014673	ENSXMAP00000001408	ENSONIP00000004519		BUSCOvEOG7D54BM
chorNOG08206	DHCR24	ENSP00000360316	ENSOANP00000001183	ENSGALP00000017539	ENSXETP00000063122	ENSGACP00000014731	ENSDARP00000110651	SINCAMP00000012669	ENSPMAP00000004155	ENSGGOP00000010590	ENSNLEP00000017732	ENSCJAP00000049572	ENSMUSP00000038063	ENSSTOP00000003642	ENSCAFP00000028027	ENSAMEP00000010462	ENSMPUP00000007037	ENSTTRP00000014124	ENSMLUP00000015411	ENSPVAP00000004171	ENSOGAP00000002827	ENSLAFP00000004042	ENSMODP00000037005	ENSSHAP00000004833	ENSTGUP00000009790	ENSPSIP00000003579	ENSLACP00000007383	ENSGMOP00000020672	ENSXMAP00000011120	ENSONIP00000003546		BUSCOvEOG7B2VB0
chorNOG08237	LSG1	ENSP00000265245	ENSOANP00000020161	ENSGALP00000011420	ENSXETP00000059767	ENSGACP00000012303	ENSDARP00000012550	SINCAMP00000010362	ENSPMAP00000008225	ENSGGOP00000000511	ENSNLEP00000010132	ENSCJAP00000025704	ENSMUSP00000112860	ENSSTOP00000009179	ENSCAFP00000019804	ENSAMEP00000009838	ENSMPUP00000003704	ENSTTRP00000000525	ENSMLUP00000011421	ENSPVAP00000016329	ENSOGAP00000003096	ENSLAFP00000018359	ENSMODP00000024746	ENSSHAP00000003960	ENSTGUP00000009359	ENSPSIP00000010959	ENSLACP00000015219	ENSGMOP00000017007	ENSXMAP00000005560	ENSONIP00000003300		BUSCOvEOG7VMGV5
chorNOG08256	CSE1L	ENSP00000262982	ENSOANP00000010219	ENSGALP00000007487	ENSXETP00000003710	ENSGACP00000001261	ENSDARP00000022858	SINCAMP00000012760	ENSPMAP00000009312	ENSGGOP00000025846	ENSNLEP00000008473	ENSCJAP00000030306	ENSMUSP00000002790	ENSSTOP00000003240	ENSCAFP00000016619	ENSAMEP00000014492	ENSMPUP00000017473	ENSTTRP00000004029	ENSMLUP00000007655	ENSPVAP00000014155	ENSOGAP00000001902	ENSLAFP00000005552	ENSMODP00000020339	ENSSHAP00000011452	ENSTGUP00000009114	ENSPSIP00000012036	ENSLACP00000018127	ENSGMOP00000008497	ENSXMAP00000001344	ENSONIP00000023884		BUSCOvEOG798WD3
chorNOG08304	CEP192	ENSP00000427550	ENSOANP00000004924	ENSGALP00000022468	ENSXETP00000042572	ENSGACP00000004880	ENSDARP00000117653	SINCAMP00000020803	ENSPMAP00000007147	ENSGGOP00000003248	ENSNLEP00000011199	ENSCJAP00000009665	ENSMUSP00000025425	ENSSTOP00000013914	ENSCAFP00000027850	ENSAMEP00000018753	ENSMPUP00000004310	ENSTTRP00000006560	ENSMLUP00000000045	ENSPVAP00000003840	ENSOGAP00000012214	ENSLAFP00000006263	ENSMODP00000026758	ENSSHAP00000013763	ENSTGUP00000009795	ENSPSIP00000004208	ENSLACP00000010621	ENSGMOP00000014524	ENSXMAP00000002637	ENSONIP00000008701		BUSCOvEOG7TMSF8
chorNOG08380	MTIF2	ENSP00000263629	ENSOANP00000017725	ENSGALP00000013160	ENSXETP00000061279	ENSGACP00000026326	ENSDARP00000086605	SINCAMP00000020986	ENSPMAP00000005972	ENSGGOP00000007520	ENSNLEP00000011241	ENSCJAP00000018447	ENSMUSP00000020749	ENSSTOP00000018099	ENSCAFP00000004181	ENSAMEP00000004227	ENSMPUP00000010385	ENSTTRP00000013228	ENSMLUP00000015566	ENSPVAP00000015545	ENSOGAP00000003844	ENSLAFP00000006169	ENSMODP00000002239	ENSSHAP00000005049	ENSTGUP00000007285	ENSPSIP00000014268	ENSLACP00000008087	ENSGMOP00000000230	ENSXMAP00000004465	ENSONIP00000009126	KOG1145	BUSCOvEOG77H73G
chorNOG08382	FRA10AC1	ENSP00000360488	ENSOANP00000014274	ENSGALP00000010673	ENSXETP00000055622	ENSGACP00000008938	ENSDARP00000009947	SINCAMP00000020996	ENSPMAP00000000747	ENSGGOP00000018995	ENSNLEP00000015644	ENSCJAP00000028703	ENSMUSP00000070534	ENSSTOP00000014411	ENSCAFP00000011741	ENSAMEP00000014467	ENSMPUP00000017031	ENSTTRP00000007924	ENSMLUP00000003540	ENSPVAP00000010555	ENSOGAP00000011977	ENSLAFP00000008976	ENSMODP00000007167	ENSSHAP00000019621	ENSTGUP00000008926	ENSPSIP00000014424	ENSLACP00000019101	ENSGMOP00000015999	ENSXMAP00000007979	ENSONIP00000020691		BUSCOvEOG7XH1DK
chorNOG08507	NFX1	ENSP00000368856	ENSOANP00000003995	ENSGALP00000020365	ENSXETP00000032804	ENSGACP00000006031	ENSDARP00000101631	SINCAMP00000004413	ENSPMAP00000003887	ENSGGOP00000006614	ENSNLEP00000006239	ENSCJAP00000015072	ENSMUSP00000095747	ENSSTOP00000006271	ENSCAFP00000002702	ENSAMEP00000007887	ENSMPUP00000004077	ENSTTRP00000010028	ENSMLUP00000010096	ENSPVAP00000010823	ENSOGAP00000000690	ENSLAFP00000010254	ENSMODP00000004911	ENSSHAP00000011975	ENSTGUP00000007275	ENSPSIP00000009378	ENSLACP00000000855	ENSGMOP00000006583	ENSXMAP00000001967	ENSONIP00000007801		BUSCOvEOG79PCBS
chorNOG08516	EDC4	ENSP00000351811	ENSOANP00000019459	ENSGALP00000002495	ENSXETP00000012780	ENSGACP00000004116	ENSDARP00000084220	SINCAMP00000007162	ENSPMAP00000009589	ENSGGOP00000013531	ENSNLEP00000006052	ENSCJAP00000049112	ENSMUSP00000113854	ENSSTOP00000002619	ENSCAFP00000030165	ENSAMEP00000018559	ENSMPUP00000006715	ENSTTRP00000008774	ENSMLUP00000005357	ENSPVAP00000015673	ENSOGAP00000013954	ENSLAFP00000010360	ENSMODP00000006820	ENSSHAP00000007239	ENSTGUP00000005492	ENSPSIP00000010196	ENSLACP00000018817	ENSGMOP00000001079	ENSXMAP00000005772	ENSONIP00000013989		BUSCOvEOG70CJW5
chorNOG08578	POLG	ENSP00000268124	ENSOANP00000026132	ENSGALP00000037807	ENSXETP00000038527	ENSGACP00000015323	ENSDARP00000125000	SINCAMP00000017024	ENSPMAP00000000241	ENSGGOP00000011446	ENSNLEP00000014209	ENSCJAP00000023461	ENSMUSP00000073551	ENSSTOP00000006150	ENSCAFP00000017511	ENSAMEP00000013744	ENSMPUP00000015681	ENSTTRP00000008404	ENSMLUP00000006955	ENSPVAP00000002693	ENSOGAP00000007293	ENSLAFP00000008562	ENSMODP00000024410	ENSSHAP00000018109	ENSTGUP00000008442	ENSPSIP00000015028	ENSLACP00000020187	ENSGMOP00000008673	ENSXMAP00000000922	ENSONIP00000018421		BUSCOvEOG718D1M
chorNOG08628	XRN1	ENSP00000264951	ENSOANP00000010746	ENSGALP00000004257	ENSXETP00000059293	ENSGACP00000018914	ENSDARP00000105487	SINCAMP00000023715	ENSPMAP00000003250	ENSGGOP00000007891	ENSNLEP00000005801	ENSCJAP00000003456	ENSMUSP00000034981	ENSSTOP00000012156	ENSCAFP00000042722	ENSAMEP00000013226	ENSMPUP00000011948	ENSTTRP00000012255	ENSMLUP00000015405	ENSPVAP00000015349	ENSOGAP00000000151	ENSLAFP00000012933	ENSMODP00000026541	ENSSHAP00000019091	ENSTGUP00000008783	ENSPSIP00000020407	ENSLACP00000010239	ENSGMOP00000006840	ENSXMAP00000018378	ENSONIP00000021003		BUSCOvEOG7GJ129
chorNOG08646	DAK	ENSP00000378360	ENSOANP00000017332	ENSGALP00000008385	ENSXETP00000057401	ENSGACP00000024863	ENSDARP00000083766	SINCAMP00000008700	ENSPMAP00000010520	ENSGGOP00000016992	ENSNLEP00000002967	ENSCJAP00000035862	ENSMUSP00000044556	ENSSTOP00000006826	ENSCAFP00000023881	ENSAMEP00000017507	ENSMPUP00000014084	ENSTTRP00000010499	ENSMLUP00000012062	ENSPVAP00000003644	ENSOGAP00000014431	ENSLAFP00000014510	ENSMODP00000025458	ENSSHAP00000013748	ENSTGUP00000006679	ENSPSIP00000015481	ENSLACP00000019979	ENSGMOP00000009285	ENSXMAP00000000526	ENSONIP00000000530		BUSCOvEOG7X98X5
chorNOG08688	SETD6	ENSP00000219315	ENSOANP00000019177	ENSGALP00000003512	ENSXETP00000030207	ENSGACP00000003410	ENSDARP00000064572	SINCAMP00000018613	ENSPMAP00000010301	ENSGGOP00000009322	ENSNLEP00000004294	ENSCJAP00000021216	ENSMUSP00000034096	ENSSTOP00000004894	ENSCAFP00000012423	ENSAMEP00000018265	ENSMPUP00000004781	ENSTTRP00000008019	ENSMLUP00000017493	ENSPVAP00000004014	ENSOGAP00000000486	ENSLAFP00000000082	ENSMODP00000017721	ENSSHAP00000014783	ENSTGUP00000006068	ENSPSIP00000005783	ENSLACP00000014024	ENSGMOP00000013758	ENSXMAP00000006043	ENSONIP00000012804		BUSCOvEOG7VMGVJ
chorNOG08691	TFB1M	ENSP00000356134	ENSOANP00000030514	ENSGALP00000022157	ENSXETP00000017166	ENSGACP00000009134	ENSDARP00000059657	SINCAMP00000006092	ENSPMAP00000008859	ENSGGOP00000011901	ENSNLEP00000018952	ENSCJAP00000022969	ENSMUSP00000035291	ENSSTOP00000020155	ENSCAFP00000000817	ENSAMEP00000013449	ENSMPUP00000002052	ENSTTRP00000005985	ENSMLUP00000010323	ENSPVAP00000014924	ENSOGAP00000010455	ENSLAFP00000011754	ENSMODP00000010148	ENSSHAP00000015557	ENSTGUP00000011478	ENSPSIP00000007285	ENSLACP00000014309	ENSGMOP00000020132	ENSXMAP00000019264	ENSONIP00000010213		BUSCOvEOG7WQ2GX
chorNOG08761	C9orf64	ENSP00000365522	ENSOANP00000017271	ENSGALP00000020530	ENSXETP00000008982	ENSGACP00000010046	ENSDARP00000069326	SINCAMP00000001877	ENSPMAP00000002251	ENSGGOP00000011010	ENSNLEP00000004206	ENSCJAP00000006786	ENSMUSP00000022032	ENSSTOP00000012094	ENSCAFP00000002014	ENSAMEP00000004129	ENSMPUP00000002036	ENSTTRP00000015823	ENSMLUP00000005358	ENSPVAP00000008562	ENSOGAP00000016569	ENSLAFP00000010426	ENSMODP00000035148	ENSSHAP00000020303	ENSTGUP00000003248	ENSPSIP00000003640	ENSLACP00000007771	ENSGMOP00000010884	ENSXMAP00000015085	ENSONIP00000018895		BUSCOvEOG7DBVV1
chorNOG08804	MLH1	ENSP00000231790	ENSOANP00000024092	ENSGALP00000019676	ENSXETP00000010905	ENSGACP00000004797	ENSDARP00000113460	SINCAMP00000000326	ENSPMAP00000000727	ENSGGOP00000015949	ENSNLEP00000006040	ENSCJAP00000022952	ENSMUSP00000035079	ENSSTOP00000004855	ENSCAFP00000007136	ENSAMEP00000018931	ENSMPUP00000002888	ENSTTRP00000014108	ENSMLUP00000003246	ENSPVAP00000004813	ENSOGAP00000007540	ENSLAFP00000021811	ENSMODP00000016697	ENSSHAP00000005441	ENSTGUP00000005847	ENSPSIP00000011700	ENSLACP00000008921	ENSGMOP00000017568	ENSXMAP00000008199	ENSONIP00000012891		BUSCOvEOG72FTX3
chorNOG08850	CLEC16A	ENSP00000387122	ENSOANP00000001161	ENSGALP00000011594	ENSXETP00000051992	ENSGACP00000018966	ENSDARP00000110919	SINCAMP00000005100	ENSPMAP00000010242	ENSGGOP00000013727	ENSNLEP00000012380	ENSCJAP00000029504	ENSMUSP00000065423	ENSSTOP00000001254	ENSCAFP00000027911	ENSAMEP00000015548	ENSMPUP00000014521	ENSTTRP00000004486	ENSMLUP00000012277	ENSPVAP00000010439	ENSOGAP00000011420	ENSLAFP00000000874	ENSMODP00000006363	ENSSHAP00000002102	ENSTGUP00000004996	ENSPSIP00000002663	ENSLACP00000001890	ENSGMOP00000013573	ENSXMAP00000000211	ENSONIP00000019789		BUSCOvEOG741RQR
chorNOG08963	KDM8	ENSP00000398410	ENSOANP00000025968	ENSGALP00000010168	ENSXETP00000047024	ENSGACP00000018511	ENSDARP00000124888	SINCAMP00000006411	ENSPMAP00000002265	ENSGGOP00000006358	ENSNLEP00000014249	ENSCJAP00000038118	ENSMUSP00000033010	ENSSTOP00000022768	ENSCAFP00000025742	ENSAMEP00000004259	ENSMPUP00000012892	ENSTTRP00000008521	ENSMLUP00000007518	ENSPVAP00000004151	ENSOGAP00000010606	ENSLAFP00000015542	ENSMODP00000019296	ENSSHAP00000012011	ENSTGUP00000009777	ENSPSIP00000011968	ENSLACP00000007034	ENSGMOP00000004939	ENSXMAP00000009477	ENSONIP00000001749		BUSCOvEOG7JT1KK
chorNOG09008	WDR33	ENSP00000325377	ENSOANP00000014266	ENSGALP00000003172	ENSXETP00000058359	ENSGACP00000002060	ENSDARP00000027484	SINCAMP00000025520	ENSPMAP00000006594	ENSGGOP00000004663	ENSNLEP00000023659	ENSCJAP00000019774	ENSMUSP00000025264	ENSSTOP00000004966	ENSCAFP00000006428	ENSAMEP00000012389	ENSMPUP00000016584	ENSTTRP00000011015	ENSMLUP00000011147	ENSPVAP00000008946	ENSOGAP00000013327	ENSLAFP00000009823	ENSMODP00000023263	ENSSHAP00000004451	ENSTGUP00000005979	ENSPSIP00000002984	ENSLACP00000019634	ENSGMOP00000019851	ENSXMAP00000004198	ENSONIP00000017668		BUSCOvEOG722BZB
chorNOG09010	ANKFY1	ENSP00000459775	ENSOANP00000007501	ENSGALP00000002221	ENSXETP00000058732	ENSGACP00000026720	ENSDARP00000080972	SINCAMP00000021967	ENSPMAP00000002528	ENSGGOP00000002005	ENSNLEP00000021035	ENSCJAP00000021593	ENSMUSP00000118751	ENSSTOP00000014089	ENSCAFP00000022439	ENSAMEP00000015237	ENSMPUP00000011368	ENSTTRP00000000553	ENSMLUP00000006380	ENSPVAP00000000427	ENSOGAP00000007885	ENSLAFP00000021975	ENSMODP00000025742	ENSSHAP00000003877	ENSTGUP00000004124	ENSPSIP00000017778	ENSLACP00000008061	ENSGMOP00000013176	ENSXMAP00000005881	ENSONIP00000022076		BUSCOvEOG722BZ1
chorNOG09057	KMO	ENSP00000355517	ENSOANP00000016301	ENSGALP00000012115	ENSXETP00000035436	ENSGACP00000003896	ENSDARP00000024051	SINCAMP00000002928	ENSPMAP00000001699	ENSGGOP00000013561	ENSNLEP00000004524	ENSCJAP00000031961	ENSMUSP00000038914	ENSSTOP00000011382	ENSCAFP00000036470	ENSAMEP00000014744	ENSMPUP00000015590	ENSTTRP00000011122	ENSMLUP00000000632	ENSPVAP00000004198	ENSOGAP00000008887	ENSLAFP00000019985	ENSMODP00000008667	ENSSHAP00000014278	ENSTGUP00000011561	ENSPSIP00000010333	ENSLACP00000009168	ENSGMOP00000008895	ENSXMAP00000007728	ENSONIP00000013058		BUSCOvEOG7ZCVJD
chorNOG09100	LRGUK	ENSP00000285928	ENSOANP00000018191	ENSGALP00000013784	ENSXETP00000062166	ENSGACP00000026059	ENSDARP00000092387	SINCAMP00000001024	ENSPMAP00000000999	ENSGGOP00000027647	ENSNLEP00000015794	ENSCJAP00000022365	ENSMUSP00000065146	ENSSTOP00000011072	ENSCAFP00000041457	ENSAMEP00000017776	ENSMPUP00000004327	ENSTTRP00000007110	ENSMLUP00000000839	ENSPVAP00000008876	ENSOGAP00000008266	ENSLAFP00000016378	ENSMODP00000017986	ENSSHAP00000004094	ENSTGUP00000002014	ENSPSIP00000010455	ENSLACP00000012879	ENSGMOP00000020597	ENSXMAP00000005264	ENSONIP00000014617		BUSCOvEOG7RV44T
chorNOG09214	SEH1L	ENSP00000382779	ENSOANP00000007211	ENSGALP00000022457	ENSXETP00000055056	ENSGACP00000004864	ENSDARP00000003173	SINCAMP00000021042	ENSPMAP00000000513	ENSGGOP00000010924	ENSNLEP00000011097	ENSCJAP00000009502	ENSMUSP00000025421	ENSSTOP00000007092	ENSCAFP00000027850	ENSAMEP00000018762	ENSMPUP00000004338	ENSTTRP00000011634	ENSMLUP00000016189	ENSPVAP00000003837	ENSOGAP00000021293	ENSLAFP00000005417	ENSMODP00000026760	ENSSHAP00000013280	ENSTGUP00000009823	ENSPSIP00000004172	ENSLACP00000008357	ENSGMOP00000014485	ENSXMAP00000002608	ENSONIP00000008700		BUSCOvEOG7Q2FVN
chorNOG09266	C6orf170	ENSP00000381270	ENSOANP00000005389	ENSGALP00000023954	ENSXETP00000058762	ENSGACP00000009011	ENSDARP00000061167	SINCAMP00000007424	ENSPMAP00000008843	ENSGGOP00000023563	ENSNLEP00000016613	ENSCJAP00000007340	ENSMUSP00000097328	ENSSTOP00000000905	ENSCAFP00000001364	ENSAMEP00000000177	ENSMPUP00000014330	ENSTTRP00000014950	ENSMLUP00000002084	ENSPVAP00000010023	ENSOGAP00000001440	ENSLAFP00000004305	ENSMODP00000022150	ENSSHAP00000002568	ENSTGUP00000012218	ENSPSIP00000004464	ENSLACP00000011304	ENSGMOP00000020281	ENSXMAP00000006452	ENSONIP00000023068		BUSCOvEOG7BRZ00
chorNOG09271	TRMT11	ENSP00000333934	ENSOANP00000003417	ENSGALP00000023895	ENSXETP00000025580	ENSGACP00000008039	ENSDARP00000093328	SINCAMP00000010066	ENSPMAP00000008623	ENSGGOP00000016609	ENSNLEP00000017136	ENSCJAP00000049097	ENSMUSP00000019927	ENSSTOP00000016665	ENSCAFP00000001496	ENSAMEP00000010012	ENSMPUP00000014437	ENSTTRP00000014835	ENSMLUP00000007439	ENSPVAP00000001332	ENSOGAP00000007865	ENSLAFP00000002841	ENSMODP00000022044	ENSSHAP00000019987	ENSTGUP00000012136	ENSPSIP00000012810	ENSLACP00000011542	ENSGMOP00000007043	ENSXMAP00000008719	ENSONIP00000009101		BUSCOvEOG7DRBS5
chorNOG09341	RFC3	ENSP00000369411	ENSOANP00000024387	ENSGALP00000027512	ENSXETP00000036866	ENSGACP00000027175	ENSDARP00000072835	SINCAMP00000006785	ENSPMAP00000008650	ENSGGOP00000016778	ENSNLEP00000001433	ENSCJAP00000034074	ENSMUSP00000039621	ENSSTOP00000000340	ENSCAFP00000009422	ENSAMEP00000009724	ENSMPUP00000001870	ENSTTRP00000010686	ENSMLUP00000012816	ENSPVAP00000015414	ENSOGAP00000014989	ENSLAFP00000004047	ENSMODP00000012200	ENSSHAP00000014879	ENSTGUP00000012175	ENSPSIP00000008982	ENSLACP00000011255	ENSGMOP00000006400	ENSXMAP00000008527	ENSONIP00000015916	KOG2035	BUSCOvEOG7GB8MB
chorNOG09363	NUP93	ENSP00000310668	ENSOANP00000021696	ENSGALP00000004745	ENSXETP00000039971	ENSGACP00000018332	ENSDARP00000013627	SINCAMP00000005787	ENSPMAP00000003145	ENSGGOP00000009853	ENSNLEP00000002982	ENSCJAP00000023034	ENSMUSP00000078878	ENSSTOP00000003912	ENSCAFP00000013384	ENSAMEP00000017678	ENSMPUP00000003558	ENSTTRP00000004070	ENSMLUP00000007926	ENSPVAP00000010150	ENSOGAP00000007697	ENSLAFP00000012516	ENSMODP00000016765	ENSSHAP00000013803	ENSTGUP00000018094	ENSPSIP00000013470	ENSLACP00000012660	ENSGMOP00000000027	ENSXMAP00000013994	ENSONIP00000012890		BUSCOvEOG76HHQ2
chorNOG09403	TRIP13	ENSP00000166345	ENSOANP00000012281	ENSGALP00000020406	ENSXETP00000028696	ENSGACP00000011324	ENSDARP00000049098	SINCAMP00000003433	ENSPMAP00000008378	ENSGGOP00000008132	ENSNLEP00000013363	ENSCJAP00000006997	ENSMUSP00000022053	ENSSTOP00000014348	ENSCAFP00000015956	ENSAMEP00000008710	ENSMPUP00000009998	ENSTTRP00000008527	ENSMLUP00000003858	ENSPVAP00000011118	ENSOGAP00000007902	ENSLAFP00000027743	ENSMODP00000000974	ENSSHAP00000011217	ENSTGUP00000006960	ENSPSIP00000003453	ENSLACP00000000318	ENSGMOP00000018052	ENSXMAP00000014092	ENSONIP00000003803		BUSCOvEOG7M0GFN
chorNOG09420	KIN	ENSP00000368881	ENSOANP00000024300	ENSGALP00000010937	ENSXETP00000059476	ENSGACP00000026564	ENSDARP00000072990	SINCAMP00000014476	ENSPMAP00000007771	ENSGGOP00000021984	ENSNLEP00000014466	ENSCJAP00000038357	ENSMUSP00000043614	ENSSTOP00000020876	ENSCAFP00000038763	ENSAMEP00000010458	ENSMPUP00000016272	ENSTTRP00000004758	ENSMLUP00000002065	ENSPVAP00000006148	ENSOGAP00000013646	ENSLAFP00000012104	ENSMODP00000020867	ENSSHAP00000021271	ENSTGUP00000002186	ENSPSIP00000014347	ENSLACP00000010516	ENSGMOP00000003708	ENSXMAP00000003041	ENSONIP00000022589		BUSCOvEOG75X99C
chorNOG09819	MYCBPAP	ENSP00000323184	ENSOANP00000009397	ENSGALP00000012396	ENSXETP00000021999	ENSGACP00000024971	ENSDARP00000124773	SINCAMP00000006125	ENSPMAP00000003363	ENSGGOP00000003313	ENSNLEP00000009410	ENSCJAP00000034882	ENSMUSP00000091477	ENSSTOP00000010543	ENSCAFP00000025140	ENSAMEP00000012387	ENSMPUP00000015369	ENSTTRP00000000199	ENSMLUP00000005080	ENSPVAP00000015658	ENSOGAP00000004834	ENSLAFP00000021404	ENSMODP00000026139	ENSSHAP00000004719	ENSTGUP00000009274	ENSPSIP00000008706	ENSLACP00000022659	ENSGMOP00000001233	ENSXMAP00000012612	ENSONIP00000020740		BUSCOvEOG79W3VP
chorNOG09875	MMAA	ENSP00000281317	ENSOANP00000010430	ENSGALP00000016195	ENSXETP00000051110	ENSGACP00000022750	ENSDARP00000079456	SINCAMP00000007721	ENSPMAP00000008074	ENSGGOP00000002519	ENSNLEP00000006712	ENSCJAP00000004601	ENSMUSP00000048826	ENSSTOP00000009728	ENSCAFP00000011400	ENSAMEP00000017590	ENSMPUP00000006822	ENSTTRP00000007658	ENSMLUP00000007378	ENSPVAP00000013476	ENSOGAP00000011200	ENSLAFP00000019307	ENSMODP00000000606	ENSSHAP00000005613	ENSTGUP00000002749	ENSPSIP00000019381	ENSLACP00000012156	ENSGMOP00000007971	ENSXMAP00000009636	ENSONIP00000012579		BUSCOvEOG77WQ2X
chorNOG10035	GTPBP4	ENSP00000354040	ENSOANP00000009717	ENSGALP00000010821	ENSXETP00000039266	ENSGACP00000023149	ENSDARP00000002061	SINCAMP00000011385	ENSPMAP00000001011	ENSGGOP00000013050	ENSNLEP00000016440	ENSCJAP00000015718	ENSMUSP00000021574	ENSSTOP00000009009	ENSCAFP00000008276	ENSAMEP00000001997	ENSMPUP00000016117	ENSTTRP00000010589	ENSMLUP00000019092	ENSPVAP00000005564	ENSOGAP00000010690	ENSLAFP00000015575	ENSMODP00000033364	ENSSHAP00000017310	ENSTGUP00000000850	ENSPSIP00000005853	ENSLACP00000001622	ENSGMOP00000017264	ENSXMAP00000006750	ENSONIP00000022327
chorNOG10202	TTC13	ENSP00000355621	ENSOANP00000021671	ENSGALP00000018164	ENSXETP00000048225	ENSGACP00000009083	ENSDARP00000086649	SINCAMP00000012711	ENSPMAP00000002055	ENSGGOP00000000160	ENSNLEP00000012839	ENSCJAP00000034205	ENSMUSP00000038484	ENSSTOP00000003764	ENSCAFP00000017582	ENSAMEP00000002627	ENSMPUP00000005353	ENSTTRP00000003741	ENSMLUP00000009765	ENSPVAP00000000929	ENSOGAP00000004425	ENSLAFP00000009861	ENSMODP00000011640	ENSSHAP00000021288	ENSTGUP00000010227	ENSPSIP00000016794	ENSLACP00000017793	ENSGMOP00000016686	ENSXMAP00000006444	ENSONIP00000023060		BUSCOvEOG7WDFR7
chorNOG10250	FAM91A1	ENSP00000335082	ENSOANP00000022218	ENSGALP00000026333	ENSXETP00000050238	ENSGACP00000006764	ENSDARP00000008437	SINCAMP00000010699	ENSPMAP00000008395	ENSGGOP00000019448	ENSNLEP00000006555	ENSCJAP00000050723	ENSMUSP00000036524	ENSSTOP00000001631	ENSCAFP00000001461	ENSAMEP00000011891	ENSMPUP00000001177	ENSTTRP00000005193	ENSMLUP00000001326	ENSPVAP00000012491	ENSOGAP00000014188	ENSLAFP00000007020	ENSMODP00000002346	ENSSHAP00000018214	ENSTGUP00000012824	ENSPSIP00000005049	ENSLACP00000010019	ENSGMOP00000004751	ENSXMAP00000003344	ENSONIP00000003071		BUSCOvEOG76T4DW
chorNOG10256	LRSAM1	ENSP00000300417	ENSOANP00000015404	ENSGALP00000014318	ENSXETP00000008549	ENSGACP00000024488	ENSDARP00000080204	SINCAMP00000008021	ENSPMAP00000010130	ENSGGOP00000000638	ENSNLEP00000021186	ENSCJAP00000033458	ENSMUSP00000028132	ENSSTOP00000004858	ENSCAFP00000040701	ENSAMEP00000017654	ENSMPUP00000013724	ENSTTRP00000014879	ENSMLUP00000012210	ENSPVAP00000000887	ENSOGAP00000008526	ENSLAFP00000014821	ENSMODP00000005657	ENSSHAP00000021076	ENSTGUP00000002747	ENSPSIP00000011118	ENSLACP00000017506	ENSGMOP00000007305	ENSXMAP00000003864	ENSONIP00000015865		BUSCOvEOG7Z37T9
chorNOG10314	AATF	ENSP00000225402	ENSOANP00000018241	ENSGALP00000038336	ENSXETP00000058930	ENSGACP00000005092	ENSDARP00000106588	SINCAMP00000012953	ENSPMAP00000000361	ENSGGOP00000026065	ENSNLEP00000002915	ENSCJAP00000028460	ENSMUSP00000018841	ENSSTOP00000002196	ENSCAFP00000026373	ENSAMEP00000014300	ENSMPUP00000014946	ENSTTRP00000008445	ENSMLUP00000013434	ENSPVAP00000014745	ENSOGAP00000012356	ENSLAFP00000028920	ENSMODP00000004006	ENSSHAP00000012244	ENSTGUP00000008311	ENSPSIP00000017936	ENSLACP00000020605	ENSGMOP00000008125	ENSXMAP00000020252	ENSONIP00000026491		BUSCOvEOG718D2J
chorNOG10336	SGPL1	ENSP00000362298	ENSOANP00000017436	ENSGALP00000007235	ENSXETP00000017960	ENSGACP00000004259	ENSDARP00000098071	SINCAMP00000024464	ENSPMAP00000001917	ENSGGOP00000016255	ENSNLEP00000019617	ENSCJAP00000027232	ENSMUSP00000090155	ENSSTOP00000002107	ENSCAFP00000020786	ENSAMEP00000018796	ENSMPUP00000004166	ENSTTRP00000007164	ENSMLUP00000014636	ENSPVAP00000001579	ENSOGAP00000005526	ENSLAFP00000006743	ENSMODP00000010934	ENSSHAP00000009936	ENSTGUP00000004482	ENSPSIP00000015886	ENSLACP00000013874	ENSGMOP00000006683	ENSXMAP00000007912	ENSONIP00000012983		BUSCOvEOG7PRV4B
chorNOG10373	SLC35B3	ENSP00000368981	ENSOANP00000011424	ENSGALP00000020819	ENSXETP00000044196	ENSGACP00000003031	ENSDARP00000125087	SINCAMP00000010703	ENSPMAP00000008324	ENSGGOP00000011225	ENSNLEP00000014266	ENSCJAP00000039685	ENSMUSP00000021870	ENSSTOP00000001075	ENSCAFP00000014125	ENSAMEP00000018286	ENSMPUP00000000586	ENSTTRP00000012778	ENSMLUP00000014019	ENSPVAP00000008642	ENSOGAP00000011726	ENSLAFP00000002155	ENSMODP00000012579	ENSSHAP00000010871	ENSTGUP00000002445	ENSPSIP00000005600	ENSLACP00000002064	ENSGMOP00000000646	ENSXMAP00000007330	ENSONIP00000018305		BUSCOvEOG7VQC3C
chorNOG10414	LRRC34	ENSP00000414635	ENSOANP00000016379	ENSGALP00000015298	ENSXETP00000061516	ENSGACP00000016745	ENSDARP00000084189	SINCAMP00000002946	ENSPMAP00000000906	ENSGGOP00000025877	ENSNLEP00000006191	ENSCJAP00000004761	ENSMUSP00000029252	ENSSTOP00000013957	ENSCAFP00000021708	ENSAMEP00000002132	ENSMPUP00000016983	ENSTTRP00000001768	ENSMLUP00000004187	ENSPVAP00000001642	ENSOGAP00000004234	ENSLAFP00000008875	ENSMODP00000020109	ENSSHAP00000018859	ENSTGUP00000011332	ENSPSIP00000004495	ENSLACP00000018029	ENSGMOP00000004497	ENSXMAP00000011928	ENSONIP00000010376		BUSCOvEOG79KH4M
chorNOG10603	GORAB	ENSP00000356737	ENSOANP00000030494	ENSGALP00000005261	ENSXETP00000010250	ENSGACP00000006738	ENSDARP00000115735	SINCAMP00000023303	ENSPMAP00000004231	ENSGGOP00000025252	ENSNLEP00000018369	ENSCJAP00000018247	ENSMUSP00000036253	ENSSTOP00000015999	ENSCAFP00000022102	ENSAMEP00000011692	ENSMPUP00000015475	ENSTTRP00000008486	ENSMLUP00000004091	ENSPVAP00000006975	ENSOGAP00000011273	ENSLAFP00000026556	ENSMODP00000004361	ENSSHAP00000017357	ENSTGUP00000017576	ENSPSIP00000013632	ENSLACP00000012061	ENSGMOP00000010253	ENSXMAP00000005455	ENSONIP00000009881		BUSCOvEOG7H1C9W
chorNOG10633	C16orf70	ENSP00000219139	ENSOANP00000002692	ENSGALP00000005042	ENSXETP00000060686	ENSGACP00000018444	ENSDARP00000085187	SINCAMP00000004153	ENSPMAP00000004234	ENSGGOP00000011587	ENSNLEP00000005221	ENSCJAP00000030395	ENSMUSP00000034361	ENSSTOP00000010185	ENSCAFP00000030235	ENSAMEP00000018196	ENSMPUP00000005330	ENSTTRP00000009687	ENSMLUP00000010052	ENSPVAP00000000369	ENSOGAP00000004039	ENSLAFP00000005275	ENSMODP00000007852	ENSSHAP00000001805	ENSTGUP00000006892	ENSPSIP00000004527	ENSLACP00000015631	ENSGMOP00000005308	ENSXMAP00000006002	ENSONIP00000012816		BUSCOvEOG734XM0
chorNOG10655	TRMT44	ENSP00000374387	ENSOANP00000026179	ENSGALP00000025099	ENSXETP00000059596	ENSGACP00000025656	ENSDARP00000112600	SINCAMP00000016187	ENSPMAP00000007649	ENSGGOP00000007843	ENSNLEP00000014485	ENSCJAP00000040026	ENSMUSP00000030980	ENSSTOP00000012595	ENSCAFP00000021470	ENSAMEP00000015724	ENSMPUP00000010458	ENSTTRP00000013638	ENSMLUP00000006862	ENSPVAP00000006011	ENSOGAP00000002007	ENSLAFP00000004221	ENSMODP00000003856	ENSSHAP00000019559	ENSTGUP00000010606	ENSPSIP00000016275	ENSLACP00000007983	ENSGMOP00000008423	ENSXMAP00000015850	ENSONIP00000002279		BUSCOvEOG7J3XWQ
chorNOG10869	PIK3C3	ENSP00000262039	ENSOANP00000005335	ENSGALP00000014428	ENSXETP00000022644	ENSGACP00000025276	ENSDARP00000092039	SINCAMP00000017447	ENSPMAP00000002291	ENSGGOP00000015095	ENSNLEP00000013048	ENSCJAP00000007228	ENSMUSP00000111479	ENSSTOP00000012165	ENSCAFP00000026166	ENSAMEP00000007900	ENSMPUP00000001010	ENSTTRP00000000105	ENSMLUP00000013169	ENSPVAP00000000125	ENSOGAP00000011645	ENSLAFP00000020414	ENSMODP00000000262	ENSSHAP00000017099	ENSTGUP00000001690	ENSPSIP00000013847	ENSLACP00000018243	ENSGMOP00000019022	ENSXMAP00000001827	ENSONIP00000016255		BUSCOvEOG7002XK
chorNOG10878	MKLN1	ENSP00000323527	ENSOANP00000018181	ENSGALP00000010260	ENSXETP00000039414	ENSGACP00000025567	ENSDARP00000033515	SINCAMP00000000986	ENSPMAP00000009064	ENSGGOP00000018114	ENSNLEP00000015692	ENSCJAP00000030214	ENSMUSP00000026699	ENSSTOP00000005375	ENSCAFP00000002017	ENSAMEP00000006118	ENSMPUP00000005011	ENSTTRP00000013472	ENSMLUP00000012454	ENSPVAP00000001643	ENSOGAP00000013403	ENSLAFP00000023557	ENSMODP00000018088	ENSSHAP00000014162	ENSTGUP00000002061	ENSPSIP00000013484	ENSLACP00000018858	ENSGMOP00000014471	ENSXMAP00000005237	ENSONIP00000015067		BUSCOvEOG74F7PH
chorNOG10888	CSRP2BP	ENSP00000278816	ENSOANP00000001992	ENSGALP00000014153	ENSXETP00000030216	ENSGACP00000026301	ENSDARP00000122559	SINCAMP00000021399	ENSPMAP00000003104	ENSGGOP00000009870	ENSNLEP00000011864	ENSCJAP00000009281	ENSMUSP00000028911	ENSSTOP00000009199	ENSCAFP00000008130	ENSAMEP00000005555	ENSMPUP00000001281	ENSTTRP00000015573	ENSMLUP00000006635	ENSPVAP00000011444	ENSOGAP00000001707	ENSLAFP00000004745	ENSMODP00000006860	ENSSHAP00000021647	ENSTGUP00000006066	ENSPSIP00000007319	ENSLACP00000012193	ENSGMOP00000009855	ENSXMAP00000009786	ENSONIP00000008648		BUSCOvEOG76Q863
chorNOG11019	TBCD	ENSP00000347719	ENSOANP00000005226	ENSGALP00000002281	ENSXETP00000062935	ENSGACP00000014098	ENSDARP00000105984	SINCAMP00000001391	ENSPMAP00000009350	ENSGGOP00000001956	ENSNLEP00000013020	ENSCJAP00000032999	ENSMUSP00000099302	ENSSTOP00000015231	ENSCAFP00000019272	ENSAMEP00000001429	ENSMPUP00000010783	ENSTTRP00000011069	ENSMLUP00000010812	ENSPVAP00000010586	ENSOGAP00000012719	ENSLAFP00000008297	ENSMODP00000009145	ENSSHAP00000006185	ENSTGUP00000007848	ENSPSIP00000018255	ENSLACP00000010599	ENSGMOP00000008833	ENSXMAP00000012930	ENSONIP00000002540		BUSCOvEOG7H47H2
chorNOG11177	MED17	ENSP00000251871	ENSOANP00000031909	ENSGALP00000027778	ENSXETP00000037314	ENSGACP00000017475	ENSDARP00000023604	SINCAMP00000021647	ENSPMAP00000006083	ENSGGOP00000025071	ENSNLEP00000023696	ENSCJAP00000006996	ENSMUSP00000034411	ENSSTOP00000007256	ENSCAFP00000006253	ENSAMEP00000013587	ENSMPUP00000010586	ENSTTRP00000001071	ENSMLUP00000010454	ENSPVAP00000003403	ENSOGAP00000002259	ENSLAFP00000015581	ENSMODP00000000462	ENSSHAP00000004812	ENSTGUP00000013230	ENSPSIP00000004667	ENSLACP00000005703	ENSGMOP00000014233	ENSXMAP00000007789	ENSONIP00000001731		BUSCOvEOG789611
chorNOG11247	TBX20	ENSP00000386170	ENSOANP00000011093	ENSGALP00000019818	ENSXETP00000028708	ENSGACP00000016797	ENSDARP00000089658	SINCAMP00000010634	ENSPMAP00000004070	ENSGGOP00000019111	ENSNLEP00000001941	ENSCJAP00000022445	ENSMUSP00000052591	ENSSTOP00000007512	ENSCAFP00000036063	ENSAMEP00000001760	ENSMPUP00000007807	ENSTTRP00000015757	ENSMLUP00000014137	ENSPVAP00000017051	ENSOGAP00000009245	ENSLAFP00000016331	ENSMODP00000000091	ENSSHAP00000019258	ENSTGUP00000005537	ENSPSIP00000018195	ENSLACP00000012205	ENSGMOP00000013621	ENSXMAP00000004727	ENSONIP00000008319		BUSCOvEOG7PK3NV
chorNOG11276	TTC17	ENSP00000039989	ENSOANP00000014956	ENSGALP00000012909	ENSXETP00000048093	ENSGACP00000022640	ENSDARP00000065863	SINCAMP00000011462	ENSPMAP00000002293	ENSGGOP00000008616	ENSNLEP00000021814	ENSCJAP00000020825	ENSMUSP00000106869	ENSSTOP00000017789	ENSCAFP00000039276	ENSAMEP00000012041	ENSMPUP00000006112	ENSTTRP00000011042	ENSMLUP00000012350	ENSPVAP00000008496	ENSOGAP00000012225	ENSLAFP00000001413	ENSMODP00000024780	ENSSHAP00000022333	ENSTGUP00000010525	ENSPSIP00000012676	ENSLACP00000018933	ENSGMOP00000015197	ENSXMAP00000011895	ENSONIP00000007410		BUSCOvEOG76Q85T
chorNOG11298	DERL1	ENSP00000259512	ENSOANP00000000813	ENSGALP00000026381	ENSXETP00000050127	ENSGACP00000007449	ENSDARP00000036613	SINCAMP00000010572	ENSPMAP00000008219	ENSGGOP00000008714	ENSNLEP00000006307	ENSCJAP00000045309	ENSMUSP00000022993	ENSSTOP00000023908	ENSCAFP00000001384	ENSAMEP00000006867	ENSMPUP00000001122	ENSTTRP00000014838	ENSMLUP00000008277	ENSPVAP00000007489	ENSOGAP00000006224	ENSLAFP00000007565	ENSMODP00000002650	ENSSHAP00000013933	ENSTGUP00000012781	ENSPSIP00000008375	ENSLACP00000008715	ENSGMOP00000010111	ENSXMAP00000009017	ENSONIP00000009190		BUSCOvEOG7KPVRF
chorNOG11311	REXO2	ENSP00000265881	ENSOANP00000002794	ENSGALP00000011349	ENSXETP00000027675	ENSGACP00000026550	ENSDARP00000009619	SINCAMP00000019841	ENSPMAP00000001139	ENSGGOP00000021567	ENSNLEP00000008935	ENSCJAP00000022821	ENSMUSP00000034524	ENSSTOP00000011172	ENSCAFP00000019904	ENSAMEP00000013973	ENSMPUP00000003916	ENSTTRP00000014149	ENSMLUP00000008226	ENSPVAP00000005011	ENSOGAP00000015097	ENSLAFP00000010400	ENSMODP00000017401	ENSSHAP00000009251	ENSTGUP00000000124	ENSPSIP00000005528	ENSLACP00000021199	ENSGMOP00000006762	ENSXMAP00000009503	ENSONIP00000002446		BUSCOvEOG7T4F9C
chorNOG11437	POLR3H	ENSP00000347345	ENSOANP00000006930	ENSGALP00000019462	ENSXETP00000061608	ENSGACP00000010029	ENSDARP00000056036	SINCAMP00000017903	ENSPMAP00000008634	ENSGGOP00000001094	ENSNLEP00000018858	ENSCJAP00000009261	ENSMUSP00000023113	ENSSTOP00000014517	ENSCAFP00000001490	ENSAMEP00000016493	ENSMPUP00000016291	ENSTTRP00000003161	ENSMLUP00000002258	ENSPVAP00000001097	ENSOGAP00000002551	ENSLAFP00000005062	ENSMODP00000020678	ENSSHAP00000011882	ENSTGUP00000010216	ENSPSIP00000009137	ENSLACP00000013326	ENSGMOP00000002049	ENSXMAP00000006941	ENSONIP00000010616	KOG3297	BUSCOvEOG7V70XG
chorNOG11472	REV1	ENSP00000258428	ENSOANP00000007327	ENSGALP00000027018	ENSXETP00000041982	ENSGACP00000003807	ENSDARP00000115859	SINCAMP00000014389	ENSPMAP00000005220	ENSGGOP00000001705	ENSNLEP00000017380	ENSCJAP00000018498	ENSMUSP00000027251	ENSSTOP00000012850	ENSCAFP00000003300	ENSAMEP00000013965	ENSMPUP00000011987	ENSTTRP00000009864	ENSMLUP00000007480	ENSPVAP00000006225	ENSOGAP00000022055	ENSLAFP00000005220	ENSMODP00000001707	ENSSHAP00000012396	ENSTGUP00000010413	ENSPSIP00000017708	ENSLACP00000011946	ENSGMOP00000013445	ENSXMAP00000011480	ENSONIP00000017791		BUSCOvEOG7H73QW
chorNOG11628	INTS1	ENSP00000385722	ENSOANP00000023504	ENSGALP00000006519	ENSXETP00000039285	ENSGACP00000018614	ENSDARP00000077497	SINCAMP00000005445	ENSPMAP00000009408	ENSGGOP00000020350	ENSNLEP00000010456	ENSCJAP00000002724	ENSMUSP00000072406	ENSSTOP00000001585	ENSCAFP00000024317	ENSAMEP00000016148	ENSMPUP00000017794	ENSTTRP00000016409	ENSMLUP00000000005	ENSPVAP00000013081	ENSOGAP00000000334	ENSLAFP00000021241	ENSMODP00000011154	ENSSHAP00000012449	ENSTGUP00000008576	ENSPSIP00000006202	ENSLACP00000013156	ENSGMOP00000005297	ENSXMAP00000009373	ENSONIP00000001681
chorNOG11637	POMT2	ENSP00000261534	ENSOANP00000016791	ENSGALP00000016954	ENSXETP00000058568	ENSGACP00000007728	ENSDARP00000111637	SINCAMP00000014971	ENSPMAP00000000365	ENSGGOP00000006071	ENSNLEP00000020268	ENSCJAP00000030847	ENSMUSP00000035260	ENSSTOP00000002477	ENSCAFP00000025298	ENSAMEP00000003987	ENSMPUP00000008782	ENSTTRP00000011548	ENSMLUP00000004686	ENSPVAP00000004599	ENSOGAP00000005535	ENSLAFP00000006856	ENSMODP00000006753	ENSSHAP00000008172	ENSTGUP00000012653	ENSPSIP00000004659	ENSLACP00000015271	ENSGMOP00000016992	ENSXMAP00000014563	ENSONIP00000015146		BUSCOvEOG776MCQ
chorNOG11836	DDX42	ENSP00000374574	ENSOANP00000000452	ENSGALP00000000810	ENSXETP00000007050	ENSGACP00000012914	ENSDARP00000070686	SINCAMP00000016984	ENSPMAP00000006184	ENSGGOP00000006636	ENSNLEP00000005233	ENSCJAP00000036539	ENSMUSP00000021046	ENSSTOP00000008002	ENSCAFP00000018897	ENSAMEP00000003397	ENSMPUP00000014810	ENSTTRP00000006587	ENSMLUP00000010616	ENSPVAP00000000143	ENSOGAP00000006151	ENSLAFP00000025332	ENSMODP00000012407	ENSSHAP00000015114	ENSTGUP00000001990	ENSPSIP00000011375	ENSLACP00000015308	ENSGMOP00000004896	ENSXMAP00000008175	ENSONIP00000000925		BUSCOvEOG7908PB
chorNOG11845	NAGPA	ENSP00000310998	ENSOANP00000013880	ENSGALP00000003244	ENSXETP00000049526	ENSGACP00000023445	ENSDARP00000108126	SINCAMP00000008820	ENSPMAP00000000022	ENSGGOP00000025968	ENSNLEP00000012186	ENSCJAP00000037203	ENSMUSP00000023911	ENSSTOP00000017739	ENSCAFP00000037252	ENSAMEP00000001606	ENSMPUP00000014757	ENSTTRP00000005223	ENSMLUP00000021525	ENSPVAP00000015186	ENSOGAP00000000199	ENSLAFP00000007325	ENSMODP00000035519	ENSSHAP00000003349	ENSTGUP00000003572	ENSPSIP00000017368	ENSLACP00000002330	ENSGMOP00000011471	ENSXMAP00000013601	ENSONIP00000001882		BUSCOvEOG7TB5RF
chorNOG11892	ORC4	ENSP00000264169	ENSOANP00000013319	ENSGALP00000020323	ENSXETP00000062389	ENSGACP00000019893	ENSDARP00000125751	SINCAMP00000020146	ENSPMAP00000009485	ENSGGOP00000024540	ENSNLEP00000011080	ENSCJAP00000023041	ENSMUSP00000028098	ENSSTOP00000019139	ENSCAFP00000008260	ENSAMEP00000014134	ENSMPUP00000003562	ENSTTRP00000015544	ENSMLUP00000005931	ENSPVAP00000011172	ENSOGAP00000003583	ENSLAFP00000019135	ENSMODP00000004068	ENSSHAP00000012585	ENSTGUP00000012298	ENSPSIP00000007532	ENSLACP00000000683	ENSGMOP00000011186	ENSXMAP00000010655	ENSONIP00000015469		BUSCOvEOG7XPRVW
chorNOG12066	ING3	ENSP00000320566	ENSOANP00000008990	ENSGALP00000014665	ENSXETP00000063417	ENSGACP00000000841	ENSDARP00000031200	SINCAMP00000002181	ENSPMAP00000000234	ENSGGOP00000020788	ENSNLEP00000014397	ENSCJAP00000031565	ENSMUSP00000031680	ENSSTOP00000003622	ENSCAFP00000005192	ENSAMEP00000006322	ENSMPUP00000006997	ENSTTRP00000015382	ENSMLUP00000014873	ENSPVAP00000009534	ENSOGAP00000003761	ENSLAFP00000019667	ENSMODP00000019328	ENSSHAP00000015324	ENSTGUP00000004796	ENSPSIP00000007361	ENSLACP00000013747	ENSGMOP00000018296	ENSXMAP00000009576	ENSONIP00000009520		BUSCOvEOG75MPKT
chorNOG12301	CHEK1	ENSP00000388648	ENSOANP00000010076	ENSGALP00000040314	ENSXETP00000032528	ENSGACP00000027293	ENSDARP00000092552	SINCAMP00000019532	ENSPMAP00000008157	ENSGGOP00000006599	ENSNLEP00000009072	ENSCJAP00000015661	ENSMUSP00000034625	ENSSTOP00000002203	ENSCAFP00000015534	ENSAMEP00000001108	ENSMPUP00000006439	ENSTTRP00000000181	ENSMLUP00000005324	ENSPVAP00000004294	ENSOGAP00000001643	ENSLAFP00000017097	ENSMODP00000005092	ENSSHAP00000020571	ENSTGUP00000000812	ENSPSIP00000017919	ENSLACP00000018986	ENSGMOP00000002536	ENSXMAP00000010950	ENSONIP00000006189		BUSCOvEOG7FJ9PN
chorNOG12370	THOC5	ENSP00000380969	ENSOANP00000000886	ENSGALP00000037250	ENSXETP00000035835	ENSGACP00000012698	ENSDARP00000105284	SINCAMP00000007904	ENSPMAP00000009816	ENSGGOP00000003706	ENSNLEP00000003864	ENSCJAP00000037074	ENSMUSP00000045580	ENSSTOP00000001392	ENSCAFP00000018093	ENSAMEP00000008633	ENSMPUP00000013294	ENSTTRP00000000511	ENSMLUP00000011072	ENSPVAP00000016862	ENSOGAP00000015677	ENSLAFP00000026145	ENSMODP00000011189	ENSSHAP00000002776	ENSTGUP00000010788	ENSPSIP00000006852	ENSLACP00000006917	ENSGMOP00000005160	ENSXMAP00000007543	ENSONIP00000017179		BUSCOvEOG769S79
chorNOG12442	SNAPC3	ENSP00000370200	ENSOANP00000016036	ENSGALP00000018452	ENSXETP00000007168	ENSGACP00000023005	ENSDARP00000125231	SINCAMP00000016180	ENSPMAP00000000729	ENSGGOP00000006609	ENSNLEP00000021357	ENSCJAP00000022818	ENSMUSP00000030206	ENSSTOP00000001951	ENSCAFP00000002241	ENSAMEP00000002137	ENSMPUP00000004033	ENSTTRP00000010639	ENSMLUP00000015695	ENSPVAP00000016017	ENSOGAP00000001947	ENSLAFP00000011613	ENSMODP00000018701	ENSSHAP00000021236	ENSTGUP00000004679	ENSPSIP00000008734	ENSLACP00000010359	ENSGMOP00000018384	ENSXMAP00000010151	ENSONIP00000022052		BUSCOvEOG7PNZWT
chorNOG12451	SDE2	ENSP00000272091	ENSOANP00000002355	ENSGALP00000015045	ENSXETP00000049016	ENSGACP00000026339	ENSDARP00000043773	SINCAMP00000013218	ENSPMAP00000007719	ENSGGOP00000009624	ENSNLEP00000016729	ENSCJAP00000023253	ENSMUSP00000037890	ENSSTOP00000011268	ENSCAFP00000023750	ENSAMEP00000015385	ENSMPUP00000004507	ENSTTRP00000011742	ENSMLUP00000013910	ENSPVAP00000004539	ENSOGAP00000001849	ENSLAFP00000001834	ENSMODP00000007388	ENSSHAP00000004683	ENSTGUP00000004323	ENSPSIP00000018313	ENSLACP00000002744	ENSGMOP00000000250	ENSXMAP00000004444	ENSONIP00000009130		BUSCOvEOG7X6DPT
chorNOG12596	CCDC111	ENSP00000313816	ENSOANP00000013995	ENSGALP00000037470	ENSXETP00000063585	ENSGACP00000023337	ENSDARP00000022890	SINCAMP00000020196	ENSPMAP00000009103	ENSGGOP00000011591	ENSNLEP00000013305	ENSCJAP00000010567	ENSMUSP00000036119	ENSSTOP00000004408	ENSCAFP00000011471	ENSAMEP00000008927	ENSMPUP00000011002	ENSTTRP00000006158	ENSMLUP00000015165	ENSPVAP00000005383	ENSOGAP00000001505	ENSLAFP00000011088	ENSMODP00000005581	ENSSHAP00000010275	ENSTGUP00000006890	ENSPSIP00000018911	ENSLACP00000008436	ENSGMOP00000010089	ENSXMAP00000005622	ENSONIP00000022169		BUSCOvEOG79KH4C
chorNOG12629	AMDHD2	ENSP00000391596	ENSOANP00000021454	ENSGALP00000015013	ENSXETP00000043745	ENSGACP00000019638	ENSDARP00000011842	SINCAMP00000021796	ENSPMAP00000001401	ENSGGOP00000024016	ENSNLEP00000011473	ENSCJAP00000027418	ENSMUSP00000036141	ENSSTOP00000012027	ENSCAFP00000028600	ENSAMEP00000018997	ENSMPUP00000015202	ENSTTRP00000007795	ENSMLUP00000014664	ENSPVAP00000004842	ENSOGAP00000020452	ENSLAFP00000013383	ENSMODP00000019277	ENSSHAP00000016696	ENSTGUP00000003348	ENSPSIP00000006195	ENSLACP00000013369	ENSGMOP00000005695	ENSXMAP00000000117	ENSONIP00000011835		BUSCOvEOG75X992
chorNOG12637	EXO1	ENSP00000311873	ENSOANP00000016296	ENSGALP00000017465	ENSXETP00000019466	ENSGACP00000002840	ENSDARP00000073846	SINCAMP00000013429	ENSPMAP00000007860	ENSGGOP00000013234	ENSNLEP00000004602	ENSCJAP00000031760	ENSMUSP00000039376	ENSSTOP00000009644	ENSCAFP00000023179	ENSAMEP00000014686	ENSMPUP00000015600	ENSTTRP00000013501	ENSMLUP00000001784	ENSPVAP00000013517	ENSOGAP00000005936	ENSLAFP00000001286	ENSMODP00000008523	ENSSHAP00000011844	ENSTGUP00000010981	ENSPSIP00000014140	ENSLACP00000019411	ENSGMOP00000000242	ENSXMAP00000010534	ENSONIP00000011513		BUSCOvEOG7Q5B3F
chorNOG12695	VPS35	ENSP00000299138	ENSOANP00000003564	ENSGALP00000006965	ENSXETP00000008435	ENSGACP00000018758	ENSDARP00000101995	SINCAMP00000006910	ENSPMAP00000000178	ENSGGOP00000008594	ENSNLEP00000018976	ENSCJAP00000050565	ENSMUSP00000034131	ENSSTOP00000003380	ENSCAFP00000005503	ENSAMEP00000019386	ENSMPUP00000002591	ENSTTRP00000012605	ENSMLUP00000012965	ENSPVAP00000009767	ENSOGAP00000000353	ENSLAFP00000001422	ENSMODP00000015995	ENSSHAP00000003594	ENSTGUP00000009187	ENSPSIP00000016017	ENSLACP00000010975	ENSGMOP00000009187	ENSXMAP00000018475	ENSONIP00000006806		BUSCOvEOG75MPJP
chorNOG12953	WDR12	ENSP00000261015	ENSOANP00000017578	ENSGALP00000013788	ENSXETP00000047773	ENSGACP00000018233	ENSDARP00000004327	SINCAMP00000006324	ENSPMAP00000005646	ENSGGOP00000017887	ENSNLEP00000008564	ENSCJAP00000009529	ENSMUSP00000027173	ENSSTOP00000001412	ENSCAFP00000018450	ENSAMEP00000013812	ENSMPUP00000000377	ENSTTRP00000001156	ENSMLUP00000018538	ENSPVAP00000004975	ENSOGAP00000005878	ENSLAFP00000009990	ENSMODP00000020344	ENSSHAP00000008024	ENSTGUP00000010415	ENSPSIP00000006024	ENSLACP00000017563	ENSGMOP00000003808	ENSXMAP00000013727	ENSONIP00000016600
chorNOG13017	TBCCD1	ENSP00000341652	ENSOANP00000017137	ENSGALP00000010585	ENSXETP00000053835	ENSGACP00000011969	ENSDARP00000064155	SINCAMP00000008320	ENSPMAP00000002831	ENSGGOP00000025589	ENSNLEP00000007975	ENSCJAP00000026912	ENSMUSP00000004576	ENSSTOP00000004008	ENSCAFP00000038155	ENSAMEP00000001159	ENSMPUP00000003180	ENSTTRP00000015956	ENSMLUP00000005396	ENSPVAP00000007746	ENSOGAP00000009591	ENSLAFP00000023044	ENSMODP00000016634	ENSSHAP00000011701	ENSTGUP00000007003	ENSPSIP00000019563	ENSLACP00000000099	ENSGMOP00000007332	ENSXMAP00000015230	ENSONIP00000017338		BUSCOvEOG7PVQCD
chorNOG13035	PPWD1	ENSP00000261308	ENSOANP00000007482	ENSGALP00000023753	ENSXETP00000000965	ENSGACP00000020752	ENSDARP00000086480	SINCAMP00000016803	ENSPMAP00000004749	ENSGGOP00000005008	ENSNLEP00000004257	ENSCJAP00000029077	ENSMUSP00000022226	ENSSTOP00000004165	ENSCAFP00000011028	ENSAMEP00000011726	ENSMPUP00000014660	ENSTTRP00000006178	ENSMLUP00000005540	ENSPVAP00000007816	ENSOGAP00000009648	ENSLAFP00000010459	ENSMODP00000024511	ENSSHAP00000013873	ENSTGUP00000002928	ENSPSIP00000010644	ENSLACP00000015718	ENSGMOP00000020098	ENSXMAP00000019063	ENSONIP00000019406		BUSCOvEOG7F7PZK
chorNOG13084	YRDC	ENSP00000362135	ENSOANP00000003248	ENSGALP00000002506	ENSXETP00000031540	ENSGACP00000018330	ENSDARP00000060728	SINCAMP00000015547	ENSPMAP00000003170	ENSGGOP00000007452	ENSNLEP00000014207	ENSCJAP00000003751	ENSMUSP00000099688	ENSSTOP00000001474	ENSCAFP00000004832	ENSAMEP00000001230	ENSMPUP00000014432	ENSTTRP00000012846	ENSMLUP00000000868	ENSPVAP00000009565	ENSOGAP00000020015	ENSLAFP00000014721	ENSMODP00000022132	ENSSHAP00000016403	ENSTGUP00000001552	ENSPSIP00000007057	ENSLACP00000012143	ENSGMOP00000016762	ENSXMAP00000014633	ENSONIP00000020414		BUSCOvEOG79GMXB
chorNOG13142	CCDC53	ENSP00000240079	ENSOANP00000008854	ENSGALP00000020793	ENSXETP00000005396	ENSGACP00000026244	ENSDARP00000066998	SINCAMP00000022881	ENSPMAP00000004345	ENSGGOP00000014615	ENSNLEP00000007737	ENSCJAP00000026188	ENSMUSP00000020248	ENSSTOP00000001665	ENSCAFP00000010793	ENSAMEP00000006658	ENSMPUP00000011803	ENSTTRP00000016323	ENSMLUP00000000363	ENSPVAP00000005098	ENSOGAP00000002964	ENSLAFP00000006592	ENSMODP00000003134	ENSSHAP00000003127	ENSTGUP00000011648	ENSPSIP00000015102	ENSLACP00000005636	ENSGMOP00000010096	ENSXMAP00000001451	ENSONIP00000000065
chorNOG13293	CCT4	ENSP00000377958	ENSOANP00000019653	ENSGALP00000014308	ENSXETP00000004740	ENSGACP00000026096	ENSDARP00000025466	SINCAMP00000019898	ENSPMAP00000004078	ENSGGOP00000027550	ENSNLEP00000011878	ENSCJAP00000050284	ENSMUSP00000133523	ENSSTOP00000013358	ENSCAFP00000004593	ENSAMEP00000003751	ENSMPUP00000005570	ENSTTRP00000016271	ENSMLUP00000014712	ENSPVAP00000013862	ENSOGAP00000003540	ENSLAFP00000003622	ENSMODP00000003503	ENSSHAP00000009909	ENSTGUP00000006682	ENSPSIP00000016504	ENSLACP00000020602	ENSGMOP00000005072	ENSXMAP00000005794	ENSONIP00000000035	KOG0358	BUSCOvEOG7DRBS2
chorNOG13351	OGFOD1	ENSP00000457258	ENSOANP00000003320	ENSGALP00000004839	ENSXETP00000043262	ENSGACP00000020945	ENSDARP00000052348	SINCAMP00000003474	ENSPMAP00000002519	ENSGGOP00000002340	ENSNLEP00000002505	ENSCJAP00000023151	ENSMUSP00000105183	ENSSTOP00000005241	ENSCAFP00000013482	ENSAMEP00000017595	ENSMPUP00000003459	ENSTTRP00000012854	ENSMLUP00000004541	ENSPVAP00000013748	ENSOGAP00000013342	ENSLAFP00000014516	ENSMODP00000016728	ENSSHAP00000011356	ENSTGUP00000006773	ENSPSIP00000009947	ENSLACP00000023524	ENSGMOP00000003068	ENSXMAP00000014187	ENSONIP00000007225		BUSCOvEOG7PZKMJ
chorNOG13367	NAT10	ENSP00000257829	ENSOANP00000011778	ENSGALP00000000126	ENSXETP00000008215	ENSGACP00000013022	ENSDARP00000070873	SINCAMP00000011309	ENSPMAP00000004016	ENSGGOP00000014216	ENSNLEP00000021769	ENSCJAP00000019721	ENSMUSP00000028608	ENSSTOP00000001635	ENSCAFP00000010456	ENSAMEP00000008551	ENSMPUP00000011544	ENSTTRP00000007332	ENSMLUP00000015019	ENSPVAP00000005267	ENSOGAP00000014983	ENSLAFP00000010367	ENSMODP00000012382	ENSSHAP00000003910	ENSTGUP00000005843	ENSPSIP00000007208	ENSLACP00000005218	ENSGMOP00000002981	ENSXMAP00000007371	ENSONIP00000010617	KOG2036	BUSCOvEOG7GF4TG
chorNOG13372	ORC2	ENSP00000234296	ENSOANP00000016003	ENSGALP00000013386	ENSXETP00000062184	ENSGACP00000016527	ENSDARP00000110068	SINCAMP00000017855	ENSPMAP00000009850	ENSGGOP00000013726	ENSNLEP00000024170	ENSCJAP00000008066	ENSMUSP00000027198	ENSSTOP00000008613	ENSCAFP00000017769	ENSAMEP00000006313	ENSMPUP00000000205	ENSTTRP00000011183	ENSMLUP00000001527	ENSPVAP00000007666	ENSOGAP00000011034	ENSLAFP00000016459	ENSMODP00000018838	ENSSHAP00000014978	ENSTGUP00000010706	ENSPSIP00000004441	ENSLACP00000016283	ENSGMOP00000004400	ENSXMAP00000011798	ENSONIP00000019701		BUSCOvEOG7R257N
chorNOG13419	DTWD1	ENSP00000251250	ENSOANP00000016137	ENSGALP00000009081	ENSXETP00000019301	ENSGACP00000022192	ENSDARP00000076931	SINCAMP00000009846	ENSPMAP00000008187	ENSGGOP00000020814	ENSNLEP00000007485	ENSCJAP00000002782	ENSMUSP00000106067	ENSSTOP00000004841	ENSCAFP00000021990	ENSAMEP00000001482	ENSMPUP00000007881	ENSTTRP00000000439	ENSMLUP00000001630	ENSPVAP00000013210	ENSOGAP00000011913	ENSLAFP00000001514	ENSMODP00000002914	ENSSHAP00000004607	ENSTGUP00000007554	ENSPSIP00000009651	ENSLACP00000022019	ENSGMOP00000016039	ENSXMAP00000002283	ENSONIP00000016768		BUSCOvEOG773R5V
chorNOG13650	GOPC	ENSP00000357484	ENSOANP00000005853	ENSGALP00000023990	ENSXETP00000028166	ENSGACP00000007682	ENSDARP00000061134	SINCAMP00000007390	ENSPMAP00000000594	ENSGGOP00000013221	ENSNLEP00000016283	ENSCJAP00000007695	ENSMUSP00000020008	ENSSTOP00000022422	ENSCAFP00000001321	ENSAMEP00000005832	ENSMPUP00000014221	ENSTTRP00000005294	ENSMLUP00000006884	ENSPVAP00000004078	ENSOGAP00000012764	ENSLAFP00000006548	ENSMODP00000022195	ENSSHAP00000015675	ENSTGUP00000012263	ENSPSIP00000012117	ENSLACP00000007827	ENSGMOP00000003879	ENSXMAP00000005272	ENSONIP00000002114		BUSCOvEOG7DZ386
chorNOG13857	MBTPS1	ENSP00000344223	ENSOANP00000008189	ENSGALP00000005207	ENSXETP00000046944	ENSGACP00000004085	ENSDARP00000007839	SINCAMP00000004282	ENSPMAP00000001839	ENSGGOP00000010526	ENSNLEP00000013343	ENSCJAP00000007109	ENSMUSP00000080117	ENSSTOP00000007410	ENSCAFP00000029588	ENSAMEP00000006763	ENSMPUP00000008878	ENSTTRP00000001942	ENSMLUP00000002746	ENSPVAP00000006607	ENSOGAP00000008347	ENSLAFP00000005085	ENSMODP00000006145	ENSSHAP00000013937	ENSTGUP00000006974	ENSPSIP00000009936	ENSLACP00000005004	ENSGMOP00000001022	ENSXMAP00000002946	ENSONIP00000013997		BUSCOvEOG7VMGTN
chorNOG13901	POLK	ENSP00000241436	ENSOANP00000024856	ENSGALP00000024077	ENSXETP00000011088	ENSGACP00000013233	ENSDARP00000112656	SINCAMP00000006049	ENSPMAP00000009963	ENSGGOP00000015267	ENSNLEP00000006360	ENSCJAP00000031472	ENSMUSP00000022172	ENSSTOP00000002866	ENSCAFP00000013822	ENSAMEP00000000805	ENSMPUP00000005596	ENSTTRP00000009240	ENSMLUP00000014291	ENSPVAP00000007513	ENSOGAP00000006275	ENSLAFP00000011129	ENSMODP00000037403	ENSSHAP00000007952	ENSTGUP00000006376	ENSPSIP00000013574	ENSLACP00000005561	ENSGMOP00000011668	ENSXMAP00000007045	ENSONIP00000020317		BUSCOvEOG7C895Z
chorNOG13942	SMG8	ENSP00000300917	ENSOANP00000013534	ENSGALP00000008152	ENSXETP00000002451	ENSGACP00000027594	ENSDARP00000081911	SINCAMP00000000305	ENSPMAP00000005987	ENSGGOP00000002948	ENSNLEP00000010428	ENSCJAP00000002939	ENSMUSP00000020801	ENSSTOP00000006760	ENSCAFP00000025931	ENSAMEP00000012215	ENSMPUP00000015115	ENSTTRP00000016300	ENSMLUP00000005721	ENSPVAP00000001444	ENSOGAP00000007554	ENSLAFP00000012763	ENSMODP00000018246	ENSSHAP00000020719	ENSTGUP00000007707	ENSPSIP00000012460	ENSLACP00000007333	ENSGMOP00000018690	ENSXMAP00000009050	ENSONIP00000021878		BUSCOvEOG73R510
chorNOG14402	ATG13	ENSP00000432412	ENSOANP00000010452	ENSGALP00000013572	ENSXETP00000004250	ENSGACP00000019560	ENSDARP00000052323	SINCAMP00000000192	ENSPMAP00000005768	ENSGGOP00000005572	ENSNLEP00000017116	ENSCJAP00000049893	ENSMUSP00000076081	ENSSTOP00000004568	ENSCAFP00000033128	ENSAMEP00000007205	ENSMPUP00000005470	ENSTTRP00000000419	ENSMLUP00000016075	ENSPVAP00000014892	ENSOGAP00000004063	ENSLAFP00000012677	ENSMODP00000034165	ENSSHAP00000019178	ENSTGUP00000010955	ENSPSIP00000007925	ENSLACP00000021382	ENSGMOP00000016903	ENSXMAP00000004367	ENSONIP00000019146		BUSCOvEOG7D54BD
chorNOG14915	TMF1	ENSP00000381567	ENSOANP00000000789	ENSGALP00000021833	ENSXETP00000035249	ENSGACP00000012441	ENSDARP00000075216	SINCAMP00000021418	ENSPMAP00000009304	ENSGGOP00000006612	ENSNLEP00000002630	ENSCJAP00000024933	ENSMUSP00000093325	ENSSTOP00000023728	ENSCAFP00000009803	ENSAMEP00000010675	ENSMPUP00000016853	ENSTTRP00000014517	ENSMLUP00000004969	ENSPVAP00000000748	ENSOGAP00000006956	ENSLAFP00000003410	ENSMODP00000004243	ENSSHAP00000019198	ENSTGUP00000010032	ENSPSIP00000017185	ENSLACP00000016148	ENSGMOP00000020725	ENSXMAP00000010520	ENSONIP00000025641		BUSCOvEOG70P5M4
chorNOG15627	RBM48	ENSP00000265732	ENSOANP00000019202	ENSGALP00000015397	ENSXETP00000061174	ENSGACP00000007665	ENSDARP00000049146	SINCAMP00000024111	ENSPMAP00000003046	ENSGGOP00000009638	ENSNLEP00000018605	ENSCJAP00000006450	ENSMUSP00000040952	ENSSTOP00000001238	ENSCAFP00000002913	ENSAMEP00000002146	ENSMPUP00000008314	ENSTTRP00000010755	ENSMLUP00000010806	ENSPVAP00000003691	ENSOGAP00000009702	ENSLAFP00000015528	ENSMODP00000013444	ENSSHAP00000022366	ENSTGUP00000001535	ENSPSIP00000011171	ENSLACP00000011714	ENSGMOP00000007306	ENSXMAP00000002875	ENSONIP00000002769		BUSCOvEOG7TXD6F
chorNOG15707	ALKBH8	ENSP00000374219	ENSOANP00000016578	ENSGALP00000027679	ENSXETP00000031643	ENSGACP00000010829	ENSDARP00000079150	SINCAMP00000002403	ENSPMAP00000005072	ENSGGOP00000015127	ENSNLEP00000008799	ENSCJAP00000018313	ENSMUSP00000061511	ENSSTOP00000019488	ENSCAFP00000021685	ENSAMEP00000002294	ENSMPUP00000006026	ENSTTRP00000000222	ENSMLUP00000015332	ENSPVAP00000011280	ENSOGAP00000004424	ENSLAFP00000015002	ENSMODP00000018402	ENSSHAP00000016752	ENSTGUP00000013031	ENSPSIP00000012918	ENSLACP00000009969	ENSGMOP00000002888	ENSXMAP00000010906	ENSONIP00000006366		BUSCOvEOG7C5DZ5
chorNOG16296	KNTC1	ENSP00000328236	ENSOANP00000009901	ENSGALP00000007179	ENSXETP00000060013	ENSGACP00000010862	ENSDARP00000109261	SINCAMP00000007586	ENSPMAP00000000070	ENSGGOP00000025682	ENSNLEP00000002615	ENSCJAP00000038058	ENSMUSP00000031366	ENSSTOP00000001017	ENSCAFP00000011596	ENSAMEP00000015621	ENSMPUP00000001845	ENSTTRP00000015015	ENSMLUP00000004903	ENSPVAP00000001206	ENSOGAP00000001136	ENSLAFP00000013865	ENSMODP00000015395	ENSSHAP00000012893	ENSTGUP00000006549	ENSPSIP00000003326	ENSLACP00000020500	ENSGMOP00000015068	ENSXMAP00000017685	ENSONIP00000016695		BUSCOvEOG7TB5QG
chorNOG19248	PDCD5	ENSP00000466214	ENSOANP00000020132	ENSGALP00000007391	ENSXETP00000029739	ENSGACP00000021036	ENSDARP00000032037	SINCAMP00000006845	ENSPMAP00000008803	ENSGGOP00000006034	ENSNLEP00000023074	ENSCJAP00000034105	ENSMUSP00000113761	ENSSTOP00000019247	ENSCAFP00000011218	ENSAMEP00000010268	ENSMPUP00000007873	ENSTTRP00000003761	ENSMLUP00000006512	ENSPVAP00000011788	ENSOGAP00000015556	ENSLAFP00000011655	ENSMODP00000015442	ENSSHAP00000007720	ENSTGUP00000009355	ENSPSIP00000013617	ENSLACP00000014089	ENSGMOP00000003880	ENSXMAP00000003008	ENSONIP00000007129
